# Supplementary material for: 2-Ethyl-1H-imidazole-4-carboxyl­ate monohydrate
Source: Acta Crystallogr Sect E Struct Rep Online. 2011 Mar 31;67(Pt 4):o996–7. doi: 10.1107/S1600536811010774 (PMC3100020; doi:10.1107/S1600536811010774)
Supplement: Supplementary file 1 [file e-67-0o996-sup1.cif]

##############################################################################
###                                                                        ###
###        Electronic paper (Acta Crystallographica Section E)             ###
###                                                                        ###
##############################################################################
#                                                                            #
# This CIF contains the data in a paper accepted for publication in Acta     #
# Crystallographica Section E. It conforms to the requirements of Notes      #
# for Authors for Section E, and has been peer reviewed under the auspices   #
# of the IUCr Commission on Journals.                                        #
#                                                                            #
# Full details of the Crystallographic Information File format               #
# are given in the paper "The Crystallographic Information File (CIF):       #
# a New Standard Archive File for Crystallography" by S. R. Hall, F. H.      #
# Allen and I. D. Brown [Acta Cryst. (1991), A47, 655-685].                  #
#                                                                            #
# The current version of the core CIF dictionary is obtainable from          #
# ftp://ftp.iucr.org/pub/cif_core.dic. The current version number is 2.4.    #
#                                                                            #
# Software is freely available for graphical display of the structure(s) in  #
# this CIF.  For information consult the CIF home page http://www.iucr.org/  #
# cif/home.html                                                              #
#                                                                            #
# This file may be used for bona fide research purposes within the           #
# scientific community so long as proper attribution is given to the journal # 
# article from which it was obtained.                                        #
#                                                                            #
##############################################################################
                                             
data_I
_audit_creation_method     SHELXL-97
_chemical_name_systematic
;
2-Ethyl-1<i>H</i>-imidazole-4-carboxylate monohydrate
;
_chemical_name_common     ?
_chemical_formula_moiety     ?
_chemical_formula_sum     'C7 H10 N2 O5'
_chemical_formula_iupac     'C7 H10 N2 O5'
_chemical_formula_weight     202.17
_chemical_melting_point     ?
_symmetry_cell_setting     monoclinic
_symmetry_space_group_name_H-M     'P 21/c '
_symmetry_space_group_name_Hall     '-P 2ybc '
loop_
    _symmetry_equiv_pos_as_xyz
    'x, y, z'
    '-x, y+1/2, -z+1/2'
    '-x, -y, -z'
    'x, -y-1/2, z-1/2'
_cell_length_a     7.6132(6)
_cell_length_b     14.3779(16)
_cell_length_c     7.9396(8)
_cell_angle_alpha     90.00
_cell_angle_beta     97.7990(10)
_cell_angle_gamma     90.00
_cell_volume     861.04(15)
_cell_formula_units_Z     4
_cell_measurement_reflns_used     1702
_cell_measurement_theta_min     2.449
_cell_measurement_theta_max     25.93
_cell_measurement_temperature     298(2)
_exptl_crystal_description     block
_exptl_crystal_colour     colorless
_exptl_crystal_size_max     0.50
_exptl_crystal_size_mid     0.41
_exptl_crystal_size_min     0.40
_exptl_crystal_density_diffrn     1.560
_exptl_crystal_density_meas     ?
_exptl_crystal_density_method     'not measured'
_exptl_crystal_F_000     424
_exptl_absorpt_coefficient_mu     0.134
_exptl_absorpt_correction_type     multi-scan
_exptl_absorpt_process_details     '(SADABS; Bruker, 2007)'
_exptl_absorpt_correction_T_min     0.9360
_exptl_absorpt_correction_T_max     0.9484
_exptl_special_details     ?
_diffrn_ambient_temperature     298(2)
_diffrn_radiation_type     MoK\a
_diffrn_radiation_wavelength     0.71073
_diffrn_radiation_source     'fine-focus sealed tube'
_diffrn_radiation_monochromator     graphite
_diffrn_measurement_device_type     'Bruker SMART 1000 CCD area-detector'
_diffrn_measurement_method     '\f and \w scans'
_diffrn_detector_area_resol_mean     ?
_diffrn_reflns_number     4224
_diffrn_reflns_av_R_equivalents     0.0309
_diffrn_reflns_av_sigmaI/netI     0.0328
_diffrn_reflns_theta_min     2.70
_diffrn_reflns_theta_max     25.00
_diffrn_reflns_theta_full     25.00
_diffrn_measured_fraction_theta_max     1.000
_diffrn_measured_fraction_theta_full     1.000
_diffrn_reflns_limit_h_min     -9
_diffrn_reflns_limit_h_max     8
_diffrn_reflns_limit_k_min     -17
_diffrn_reflns_limit_k_max     13
_diffrn_reflns_limit_l_min     -9
_diffrn_reflns_limit_l_max     7
_diffrn_standards_number     0
_diffrn_standards_interval_count     ?
_diffrn_standards_interval_time     ?
_diffrn_standards_decay_%     ?
_refine_special_details
;
 Refinement of F^2^ against ALL reflections.  The weighted R-factor wR and
 goodness of fit S are based on F^2^, conventional R-factors R are based
 on F, with F set to zero for negative F^2^. The threshold expression of
 F^2^ > 2sigma(F^2^) is used only for calculating R-factors(gt) etc. and is
 not relevant to the choice of reflections for refinement.  R-factors based
 on F^2^ are statistically about twice as large as those based on F, and R-
 factors based on ALL data will be even larger.
;
_reflns_number_total     1510
_reflns_number_gt     1166
_reflns_threshold_expression     I>2\s(I)
_refine_ls_structure_factor_coef     Fsqd
_refine_ls_matrix_type     full
_refine_ls_R_factor_all     0.0531
_refine_ls_R_factor_gt     0.0381
_refine_ls_wR_factor_gt     0.0941
_refine_ls_wR_factor_ref     0.1061
_refine_ls_goodness_of_fit_ref     1.046
_refine_ls_restrained_S_all     1.055
_refine_ls_number_reflns     1510
_refine_ls_number_parameters     129
_refine_ls_number_restraints     3
_refine_ls_hydrogen_treatment     constr
_refine_ls_weighting_scheme     calc
_refine_ls_weighting_details
         'calc w=1/[\s^2^(Fo^2^)+(0.0470P)^2^+0.3916P] where P=(Fo^2^+2Fc^2^)/3'
_atom_sites_solution_hydrogens     geom
_atom_sites_solution_primary     direct
_atom_sites_solution_secondary     difmap
_refine_ls_shift/su_max     0.000
_refine_ls_shift/su_mean     0.000
_refine_diff_density_max     0.277
_refine_diff_density_min     -0.214
_refine_ls_extinction_method     SHELXL
_refine_ls_extinction_coef     0.060(5)
_refine_ls_extinction_expression
                                  'Fc^*^=kFc[1+0.001xFc^2^\l^3^/sin(2\q)]^-1/4^'
loop_
    _atom_type_symbol
    _atom_type_description
    _atom_type_scat_dispersion_real
    _atom_type_scat_dispersion_imag
    _atom_type_scat_source
    'C' 'C' 0.0033 0.0016
                         'International Tables Vol C Tables 4.2.6.8 and 6.1.1.4'
    'H' 'H' 0.0000 0.0000
                         'International Tables Vol C Tables 4.2.6.8 and 6.1.1.4'
    'O' 'O' 0.0106 0.0060
                         'International Tables Vol C Tables 4.2.6.8 and 6.1.1.4'
    'N' 'N' 0.0061 0.0033
                         'International Tables Vol C Tables 4.2.6.8 and 6.1.1.4'
_computing_data_collection     'SMART (Bruker, 2007)'
_computing_cell_refinement     'SAINT (Bruker, 2007)'
_computing_data_reduction     'SAINT (Bruker, 2007)'
_computing_structure_solution     'SHELXS97 (Sheldrick, 2008)'
_computing_structure_refinement     'SHELXL97 (Sheldrick, 2008)'
_computing_molecular_graphics     'SHELXTL (Sheldrick, 2008)'
_computing_publication_material     'SHELXTL (Sheldrick, 2008)'
loop_
    _atom_site_type_symbol
    _atom_site_label
    _atom_site_fract_x
    _atom_site_fract_y
    _atom_site_fract_z
    _atom_site_U_iso_or_equiv
    _atom_site_adp_type
    _atom_site_calc_flag
    _atom_site_refinement_flags
    _atom_site_occupancy
    _atom_site_disorder_assembly
    _atom_site_disorder_group
    N N1 0.4705(2) 0.42162(11) 0.2301(2) 0.0314(4) Uani d . 1 . .
    H H1 0.4860 0.4805 0.2208 0.038 Uiso calc R 1 . .
    N N2 0.3607(2) 0.29056(11) 0.2927(2) 0.0305(4) Uani d . 1 . .
    H H2 0.2932 0.2499 0.3308 0.037 Uiso calc R 1 . .
    O O1 0.7740(2) 0.46097(10) 0.0811(2) 0.0517(5) Uani d . 1 . .
    O O2 0.8238(2) 0.31103(10) 0.0434(2) 0.0457(5) Uani d . 1 . .
    H H2A 0.7770 0.2619 0.0653 0.069 Uiso calc R 1 . .
    O O3 0.6974(2) 0.16119(9) 0.1124(2) 0.0433(4) Uani d . 1 . .
    O O4 0.4800(2) 0.11124(9) 0.2502(2) 0.0436(4) Uani d . 1 . .
    O O1W 0.8455(2) 0.65550(10) 0.0862(2) 0.0501(5) Uani d D 1 . .
    H H1W 0.9476 0.6582 0.0543 0.075 Uiso d RD 1 . .
    H H2W 0.8189 0.5995 0.1057 0.075 Uiso d RD 1 . .
    C C1 0.7364(3) 0.37964(14) 0.0950(3) 0.0356(5) Uani d . 1 . .
    C C2 0.5789(3) 0.35434(13) 0.1777(2) 0.0295(5) Uani d . 1 . .
    C C3 0.5090(3) 0.27125(13) 0.2173(2) 0.0282(5) Uani d . 1 . .
    C C4 0.5648(3) 0.17372(13) 0.1935(3) 0.0314(5) Uani d . 1 . .
    C C5 0.3383(3) 0.38238(13) 0.2972(3) 0.0310(5) Uani d . 1 . .
    C C6 0.1908(3) 0.43371(15) 0.3579(3) 0.0466(6) Uani d . 1 . .
    H H6A 0.1212 0.4632 0.2610 0.056 Uiso calc R 1 . .
    H H6B 0.2403 0.4827 0.4340 0.056 Uiso calc R 1 . .
    C C7 0.0694(3) 0.37559(17) 0.4485(3) 0.0528(7) Uani d . 1 . .
    H H7A 0.0221 0.3257 0.3758 0.079 Uiso calc R 1 . .
    H H7B -0.0259 0.4135 0.4773 0.079 Uiso calc R 1 . .
    H H7C 0.1345 0.3504 0.5503 0.079 Uiso calc R 1 . .
loop_
    _atom_site_aniso_label
    _atom_site_aniso_U_11
    _atom_site_aniso_U_22
    _atom_site_aniso_U_33
    _atom_site_aniso_U_12
    _atom_site_aniso_U_13
    _atom_site_aniso_U_23
    N1 0.0332(9) 0.0177(8) 0.0455(11) 0.0005(7) 0.0140(8) 0.0015(7)
    N2 0.0316(9) 0.0200(8) 0.0425(10) -0.0005(6) 0.0145(8) 0.0011(7)
    O1 0.0503(10) 0.0288(9) 0.0821(13) -0.0062(7) 0.0310(9) 0.0027(8)
    O2 0.0437(9) 0.0295(8) 0.0707(11) 0.0011(7) 0.0321(8) 0.0009(7)
    O3 0.0479(9) 0.0275(8) 0.0601(10) 0.0068(6) 0.0272(8) -0.0009(7)
    O4 0.0460(9) 0.0202(7) 0.0690(11) 0.0006(6) 0.0236(8) 0.0029(7)
    O1W 0.0479(10) 0.0283(8) 0.0813(12) -0.0006(7) 0.0344(9) -0.0023(8)
    C1 0.0344(11) 0.0281(11) 0.0466(13) 0.0005(9) 0.0137(10) 0.0017(9)
    C2 0.0306(11) 0.0234(10) 0.0355(11) 0.0029(8) 0.0087(9) -0.0001(8)
    C3 0.0296(10) 0.0222(10) 0.0340(11) 0.0015(8) 0.0090(9) -0.0005(8)
    C4 0.0337(11) 0.0227(10) 0.0389(12) 0.0023(8) 0.0092(9) -0.0002(9)
    C5 0.0313(11) 0.0222(10) 0.0414(12) 0.0011(8) 0.0124(9) 0.0005(9)
    C6 0.0433(13) 0.0273(12) 0.0751(17) 0.0048(9) 0.0295(13) -0.0017(11)
    C7 0.0468(14) 0.0451(14) 0.0734(17) 0.0080(11) 0.0334(13) 0.0037(13)
_geom_special_details
;
 All esds (except the esd in the dihedral angle between two l.s. planes)
 are estimated using the full covariance matrix.  The cell esds are taken
 into account individually in the estimation of esds in distances, angles
 and torsion angles; correlations between esds in cell parameters are only
 used when they are defined by crystal symmetry.  An approximate (isotropic)
 treatment of cell esds is used for estimating esds involving l.s. planes.
;
loop_
    _geom_bond_atom_site_label_1
    _geom_bond_atom_site_label_2
    _geom_bond_site_symmetry_2
    _geom_bond_distance
    _geom_bond_publ_flag
    N1 C5 . 1.327(2) ?
    N1 C2 . 1.372(2) ?
    N1 H1 . 0.8600 ?
    N2 C5 . 1.332(3) ?
    N2 C3 . 1.376(2) ?
    N2 H2 . 0.8600 ?
    O1 C1 . 1.212(2) ?
    O2 C1 . 1.288(2) ?
    O2 H2A . 0.8200 ?
    O3 C4 . 1.281(2) ?
    O4 C4 . 1.227(2) ?
    O1W H1W . 0.8500 ?
    O1W H2W . 0.8501 ?
    C1 C2 . 1.488(3) ?
    C2 C3 . 1.362(3) ?
    C3 C4 . 1.485(3) ?
    C5 C6 . 1.478(3) ?
    C6 C7 . 1.500(3) ?
    C6 H6A . 0.9700 ?
    C6 H6B . 0.9700 ?
    C7 H7A . 0.9600 ?
    C7 H7B . 0.9600 ?
    C7 H7C . 0.9600 ?
loop_
    _geom_angle_atom_site_label_1
    _geom_angle_atom_site_label_2
    _geom_angle_atom_site_label_3
    _geom_angle_site_symmetry_1
    _geom_angle_site_symmetry_3
    _geom_angle
    _geom_angle_publ_flag
    C5 N1 C2 . . 110.02(16) ?
    C5 N1 H1 . . 125.0 ?
    C2 N1 H1 . . 125.0 ?
    C5 N2 C3 . . 109.11(15) ?
    C5 N2 H2 . . 125.4 ?
    C3 N2 H2 . . 125.4 ?
    C1 O2 H2A . . 109.5 ?
    H1W O1W H2W . . 110.3 ?
    O1 C1 O2 . . 124.86(19) ?
    O1 C1 C2 . . 119.35(18) ?
    O2 C1 C2 . . 115.80(17) ?
    C3 C2 N1 . . 106.15(16) ?
    C3 C2 C1 . . 132.84(18) ?
    N1 C2 C1 . . 121.01(17) ?
    C2 C3 N2 . . 107.05(16) ?
    C2 C3 C4 . . 132.14(17) ?
    N2 C3 C4 . . 120.81(17) ?
    O4 C4 O3 . . 124.82(17) ?
    O4 C4 C3 . . 118.07(17) ?
    O3 C4 C3 . . 117.11(17) ?
    N1 C5 N2 . . 107.67(16) ?
    N1 C5 C6 . . 124.74(17) ?
    N2 C5 C6 . . 127.55(17) ?
    C5 C6 C7 . . 115.01(18) ?
    C5 C6 H6A . . 108.5 ?
    C7 C6 H6A . . 108.5 ?
    C5 C6 H6B . . 108.5 ?
    C7 C6 H6B . . 108.5 ?
    H6A C6 H6B . . 107.5 ?
    C6 C7 H7A . . 109.5 ?
    C6 C7 H7B . . 109.5 ?
    H7A C7 H7B . . 109.5 ?
    C6 C7 H7C . . 109.5 ?
    H7A C7 H7C . . 109.5 ?
    H7B C7 H7C . . 109.5 ?
loop_
    _geom_torsion_atom_site_label_1
    _geom_torsion_atom_site_label_2
    _geom_torsion_atom_site_label_3
    _geom_torsion_atom_site_label_4
    _geom_torsion_site_symmetry_1
    _geom_torsion_site_symmetry_2
    _geom_torsion_site_symmetry_3
    _geom_torsion_site_symmetry_4
    _geom_torsion
    _geom_torsion_publ_flag
    C5 N1 C2 C3 . . . . -0.7(2) ?
    C5 N1 C2 C1 . . . . 179.02(18) ?
    O1 C1 C2 C3 . . . . -176.8(2) ?
    O2 C1 C2 C3 . . . . 2.9(4) ?
    O1 C1 C2 N1 . . . . 3.5(3) ?
    O2 C1 C2 N1 . . . . -176.74(19) ?
    N1 C2 C3 N2 . . . . -0.1(2) ?
    C1 C2 C3 N2 . . . . -179.8(2) ?
    N1 C2 C3 C4 . . . . -179.9(2) ?
    C1 C2 C3 C4 . . . . 0.4(4) ?
    C5 N2 C3 C2 . . . . 0.9(2) ?
    C5 N2 C3 C4 . . . . -179.30(18) ?
    C2 C3 C4 O4 . . . . 176.4(2) ?
    N2 C3 C4 O4 . . . . -3.4(3) ?
    C2 C3 C4 O3 . . . . -4.6(3) ?
    N2 C3 C4 O3 . . . . 175.56(18) ?
    C2 N1 C5 N2 . . . . 1.3(2) ?
    C2 N1 C5 C6 . . . . -176.3(2) ?
    C3 N2 C5 N1 . . . . -1.3(2) ?
    C3 N2 C5 C6 . . . . 176.2(2) ?
    N1 C5 C6 C7 . . . . -172.7(2) ?
    N2 C5 C6 C7 . . . . 10.2(4) ?
loop_
    _geom_hbond_atom_site_label_D
    _geom_hbond_atom_site_label_H
    _geom_hbond_atom_site_label_A
    _geom_hbond_site_symmetry_A
    _geom_hbond_distance_DH
    _geom_hbond_distance_HA
    _geom_hbond_distance_DA
    _geom_hbond_angle_DHA
    N1 H1 O4 2_655 0.86 1.91 2.754(2) 168
    N2 H2 O1W 2_645 0.86 1.89 2.751(2) 177
    O2 H2A O3 . 0.82 1.63 2.452(2) 176
    O1W H1W O2 3_765 0.85 2.05 2.8863(19) 169
    O1W H2W O1 . 0.85 2.03 2.849(2) 163
data_1R
_journal_date_recd_electronic     2011-03-09
_journal_date_accepted     2011-03-23
_journal_name_full     'Acta Crystallographica, Section E'
_journal_year     2011
_journal_volume     67
_journal_issue      4
_journal_page_first     o996
_journal_page_last     o997
_journal_paper_category     QO
_journal_coeditor_code     JH2272
_publ_contact_author_name     'Wen-Dong, Song'
_publ_contact_author_address
;
College of Science, Guang Dong Ocean University,
Zhan Jiang 524088
People's Republic of China.
;
_publ_contact_author_email     songwd60@163.com
_publ_contact_author_fax     '86 0759 2383636'
_publ_contact_author_phone     '86 0759 2383559'
_publ_section_title
;
2-Ethyl-1<i>H</i>-imidazole-4-carboxylate monohydrate
;
_publ_section_title_footnote     .
loop_
    _publ_author_name
    _publ_author_footnote
    _publ_author_address
    'Shi-Jie Li' .
;
College of Food Science and Technology, Guangdong Ocean University
Zhanjiang 524088
People's Republic of China
;
    'Juan-Hua Liu' .
;
College of Food Science and Technology, Guangdong Ocean University
Zhanjiang 524088
People's Republic of China
;
    'Wen-Dong Song' .
;
College of Science, Guangdong Ocean University
Zhanjiang 524088
People's Republic of China
;
    'Xiao-Fei Li' .
;
College of Agriculture, Guangdong Ocean University
Zhanjiang 524088
People's Republic of China
;
    'Dong-Liang Miao' .
;
College of Food Science and Technology, Guangdong Ocean University
Zhanjiang 524088
People's Republic of China
;
