# Supplementary material for: 2-Ethyl-1H-imidazole-4-carboxyl­ate monohydrate
Source: Acta Crystallogr Sect E Struct Rep Online. 2011 Mar 31;67(Pt 4):o996–7. doi: 10.1107/S1600536811010774 (PMC3100020; doi:10.1107/S1600536811010774)
Supplement: Supplementary file 2 [file e-67-0o996-Isup2.hkl]

# 
# h,k,l, Fc-squared, Fo-squared, sigma(Fo-squared) and status flag 
# 
data_I
_shelx_title ' 100411d in P2(1)/c' 
_shelx_refln_list_code          4 
_shelx_F_calc_maximum      255.06 
_exptl_crystal_F_000       424.00 
_reflns_d_resolution_high  0.8409 
 
loop_ 
 _symmetry_equiv_pos_as_xyz 
 'x, y, z' 
 '-x, y+1/2, -z+1/2' 
 '-x, -y, -z' 
 'x, -y-1/2, z-1/2' 
 
_cell_length_a     7.6132 
_cell_length_b    14.3779 
_cell_length_c     7.9396 
_cell_angle_alpha  90.000 
_cell_angle_beta   97.799 
_cell_angle_gamma  90.000 
 
_shelx_F_squared_multiplier     1.000 
 
loop_ 
 _refln_index_h 
 _refln_index_k 
 _refln_index_l 
 _refln_F_squared_calc 
 _refln_F_squared_meas 
 _refln_F_squared_sigma 
 _refln_observed_status 
   1   0   0     6584.71     6116.18    177.13 o 
   2   0   0      218.94      217.91      8.04 o 
   3   0   0     3660.07     3668.88     81.36 o 
   4   0   0      445.59      452.61     13.88 o 
   5   0   0       38.05       39.40      3.90 o 
   6   0   0      343.31      346.50     13.40 o 
   7   0   0       44.13       40.28      5.47 o 
   8   0   0       21.47       24.66      5.14 o 
   1   1   0      106.68      122.65      2.66 o 
   2   1   0      278.43      273.78      5.76 o 
   3   1   0      977.54      928.71     22.11 o 
   4   1   0      246.29      247.22      5.19 o 
   5   1   0      413.69      449.23     20.20 o 
   6   1   0       80.54       88.34      4.42 o 
   7   1   0       11.67       12.86      3.36 o 
   8   1   0      101.36       97.05      8.17 o 
   0   2   0     1826.83     1683.90     36.61 o 
   1   2   0      589.70      577.66      9.36 o 
   2   2   0      124.22      138.43      2.91 o 
   3   2   0      141.26      137.25      3.29 o 
   4   2   0      561.91      561.53      9.44 o 
   5   2   0       12.98       22.70      6.55 o 
   6   2   0      119.60      102.15      4.74 o 
   7   2   0       22.37       19.70      3.26 o 
   8   2   0        0.06       -2.96      1.97 o 
   1   3   0      153.94      141.18      2.35 o 
   2   3   0      691.47      630.22     16.46 o 
   3   3   0      864.40      888.96     15.54 o 
   4   3   0      435.67      452.98     11.41 o 
   5   3   0        1.88        0.20      1.06 o 
   6   3   0       96.30       93.77      3.67 o 
   7   3   0      411.73      422.78     11.72 o 
   8   3   0       66.93       59.22      5.23 o 
   0   4   0     9086.05     8330.39    362.64 o 
   1   4   0      154.63      159.08      4.61 o 
   2   4   0      213.98      219.74      4.37 o 
   3   4   0        1.12       -0.11      0.67 o 
   4   4   0        9.58       13.31      3.26 o 
   5   4   0      173.01      170.84      4.80 o 
   6   4   0        0.04       -1.47      1.20 o 
   7   4   0       95.43       91.43      5.17 o 
   8   4   0       66.08       60.17      5.43 o 
   1   5   0      176.62      182.25      3.13 o 
   2   5   0     2239.60     2220.86     25.45 o 
   3   5   0        8.32        5.65      1.12 o 
   4   5   0       21.75       26.28      2.09 o 
   5   5   0       56.18       56.87      2.79 o 
   6   5   0       87.56       94.31      3.88 o 
   7   5   0        4.29        3.05      2.68 o 
   8   5   0       29.24       32.74      4.38 o 
   0   6   0      539.74      522.97     13.66 o 
   1   6   0      585.35      592.20      7.92 o 
   2   6   0      941.24     1057.44     20.06 o 
   3   6   0      116.79      129.69      3.48 o 
   4   6   0      509.84      540.29      8.23 o 
   5   6   0      117.73      124.23      4.20 o 
   6   6   0       48.15       47.63      3.14 o 
   7   6   0      318.73      343.25     13.71 o 
   8   6   0       75.65       74.77      5.60 o 
   1   7   0     1395.48     1558.36     33.41 o 
   2   7   0      171.92      165.64      4.02 o 
   3   7   0       23.07       23.97      1.52 o 
   4   7   0       72.43       73.23      2.78 o 
   5   7   0       76.45       71.79      3.32 o 
   6   7   0        7.16        6.96      1.86 o 
   7   7   0      111.66      109.41      4.69 o 
   8   7   0       42.41       48.01      5.22 o 
   0   8   0       19.15       20.27      2.72 o 
   1   8   0      115.99      122.73      2.86 o 
   2   8   0      287.97      292.83      6.13 o 
   3   8   0      291.49      282.95      5.18 o 
   4   8   0       47.57       42.17      2.62 o 
   5   8   0      384.10      395.44      8.67 o 
   6   8   0       27.60       27.87      2.90 o 
   7   8   0        8.54        6.08      2.22 o 
   1   9   0       66.24       78.45      2.38 o 
   2   9   0      690.39      675.96     12.22 o 
   3   9   0       23.24       20.78      2.11 o 
   4   9   0       14.87       14.43      2.00 o 
   5   9   0      145.10      147.00      5.01 o 
   6   9   0        0.81       -0.95      1.54 o 
   7   9   0       10.61        8.78      2.36 o 
   0  10   0       68.87       54.41      2.92 o 
   1  10   0      124.44      110.19      2.97 o 
   2  10   0      182.57      172.74      4.83 o 
   3  10   0       12.24        8.99      1.65 o 
   4  10   0        0.73       -0.11      1.36 o 
   5  10   0       20.16       16.19      2.32 o 
   6  10   0       42.14       45.38      3.64 o 
   7  10   0       64.65       65.89      4.81 o 
   1  11   0        1.52        1.50      0.98 o 
   2  11   0     1064.29     1091.81     28.57 o 
   3  11   0      261.08      261.61      6.64 o 
   4  11   0      305.85      306.44     10.75 o 
   5  11   0        1.31        0.33      1.77 o 
   6  11   0        1.53        0.87      1.72 o 
   0  12   0       51.93       47.32      3.12 o 
   1  12   0        6.78        3.88      1.49 o 
   2  12   0       82.81       84.27      3.61 o 
   3  12   0      114.04      101.01      5.33 o 
   4  12   0        0.09       -0.47      1.52 o 
   5  12   0        6.15        6.07      2.61 o 
   6  12   0        6.79        2.16      2.07 o 
   1  13   0      123.61      105.87      4.12 o 
   2  13   0       14.74       11.73      2.07 o 
   3  13   0        5.18        5.16      1.85 o 
   4  13   0        7.78        9.18      2.11 o 
   5  13   0       15.33       15.38      3.29 o 
   0  14   0        7.94        0.07      3.09 o 
   1  14   0        1.37        1.28      1.92 o 
   2  14   0       26.07       18.59      2.59 o 
   3  14   0        3.76        3.59      1.78 o 
   4  14   0       69.41       71.43      5.08 o 
   5  14   0        8.80        8.40      2.35 o 
   1  15   0       69.96       61.16      5.03 o 
   2  15   0       66.70       68.73      5.27 o 
   3  15   0       18.74       10.38      2.41 o 
   4  15   0       87.91       93.72      5.88 o 
   0  16   0        1.11        1.41      3.94 o 
   1  16   0       28.06       34.55      4.49 o 
   2  16   0        3.03        1.20      2.42 o 
   3  16   0        1.39       -0.04      2.62 o 
  -9   1   1        2.24       -0.68      2.66 o 
  -8   1   1        0.01       -0.17      2.13 o 
  -7   1   1      151.86      145.64      7.79 o 
  -6   1   1        7.31        6.68      1.47 o 
  -5   1   1       12.65       13.09      1.15 o 
  -4   1   1      498.75      462.40      5.55 o 
  -3   1   1      383.19      437.88      5.01 o 
  -2   1   1     2189.98     2084.84     19.13 o 
  -1   1   1       73.05       67.09      1.14 o 
   0   1   1      355.00      359.87      8.80 o 
   1   1   1      186.13      154.95     10.23 o 
   2   1   1       32.49       24.38      2.30 o 
   3   1   1     1315.98     1242.75     37.65 o 
   4   1   1        7.27        6.90      2.51 o 
   5   1   1      229.16      216.54      6.70 o 
   6   1   1        3.82        2.50      1.59 o 
   7   1   1       25.29       26.06      3.31 o 
   8   1   1       91.84       89.64      5.40 o 
  -8   2   1        7.54        7.00      2.71 o 
  -7   2   1      167.12      175.91      5.42 o 
  -6   2   1      139.44      126.14      4.18 o 
  -5   2   1      595.07      597.84      9.89 o 
  -4   2   1      146.24      158.60      2.90 o 
  -3   2   1      104.13      124.39      2.27 o 
  -2   2   1        2.52       -0.13      0.26 o 
  -1   2   1      724.90      666.77      8.03 o 
   0   2   1     1813.22     1573.47     20.48 o 
   1   2   1     1270.70     1151.49     15.44 o 
   2   2   1      642.36      652.23     16.77 o 
   3   2   1      335.31      318.96      7.35 o 
   4   2   1        0.00       -1.79      1.25 o 
   5   2   1        0.16       -1.24      1.17 o 
   6   2   1      157.09      149.94      5.93 o 
   7   2   1       20.24       20.49      3.14 o 
   8   2   1        7.52        9.05      2.92 o 
  -8   3   1       19.28       22.24      4.39 o 
  -7   3   1       62.96       63.83      3.33 o 
  -6   3   1      245.08      253.23      6.30 o 
  -5   3   1      115.23      107.63      3.05 o 
  -4   3   1      213.00      244.63      4.85 o 
  -3   3   1     2450.25     2596.10     26.47 o 
  -2   3   1     2182.10     2210.19     25.18 o 
  -1   3   1      972.62      979.55     13.25 o 
   0   3   1       37.23       22.70      1.50 o 
   1   3   1       25.87       15.92      0.79 o 
   2   3   1      801.94      843.17     29.60 o 
   3   3   1     1068.33      991.37     24.12 o 
   4   3   1     1081.51     1133.25     32.06 o 
   5   3   1      212.39      206.48      6.64 o 
   6   3   1        6.58        5.23      2.01 o 
   7   3   1       31.15       37.14      4.02 o 
   8   3   1       32.67       36.96      4.42 o 
  -8   4   1       72.41       69.65      5.19 o 
  -7   4   1       26.31       21.87      2.60 o 
  -6   4   1       36.53       38.46      2.69 o 
  -5   4   1       24.65       23.55      1.92 o 
  -4   4   1      249.99      267.85      4.16 o 
  -3   4   1     1160.49     1306.41     14.13 o 
  -2   4   1      261.66      308.89      3.62 o 
  -1   4   1      993.81     1183.66     19.75 o 
   0   4   1     1247.89     1250.66     12.97 o 
   1   4   1      526.80      538.78      9.93 o 
   2   4   1      192.28      224.31      3.87 o 
   3   4   1        0.19       -0.68      0.71 o 
   4   4   1       43.27       50.36      2.42 o 
   5   4   1       42.59       45.61      3.21 o 
   6   4   1        0.07       -1.70      1.47 o 
   7   4   1       50.04       53.73      4.78 o 
   8   4   1       34.13       40.12      4.66 o 
  -8   5   1        3.34        2.19      2.01 o 
  -7   5   1      158.50      145.94      7.52 o 
  -6   5   1       33.74       34.34      2.88 o 
  -5   5   1      157.64      149.11      4.48 o 
  -4   5   1       14.15       14.57      1.03 o 
  -3   5   1      225.49      247.87      4.28 o 
  -2   5   1      739.15      732.49      7.52 o 
  -1   5   1     1002.10     1017.10     10.95 o 
   0   5   1      447.26      450.03      5.40 o 
   1   5   1      495.13      498.30      5.94 o 
   2   5   1      396.10      410.20      6.15 o 
   3   5   1      660.47      659.57      9.28 o 
   4   5   1       49.63       42.59      2.28 o 
   5   5   1        7.04        7.77      1.59 o 
   6   5   1       59.37       58.16      3.95 o 
   7   5   1        1.17       -0.16      2.01 o 
   8   5   1       45.88       50.54      5.14 o 
  -8   6   1       24.76       24.11      3.19 o 
  -7   6   1       39.81       35.72      3.32 o 
  -6   6   1      500.36      549.58     10.91 o 
  -5   6   1      217.41      214.79      9.15 o 
  -4   6   1      119.68      123.92      3.29 o 
  -3   6   1     2276.22     2356.49     22.23 o 
  -2   6   1      667.28      749.83      8.69 o 
  -1   6   1       69.98       60.68      1.45 o 
   0   6   1     1711.39     1657.39     17.25 o 
   1   6   1     1687.89     1620.49     16.98 o 
   2   6   1       49.50       44.05      1.66 o 
   3   6   1      155.32      170.48      3.71 o 
   4   6   1      782.49      769.88     11.04 o 
   5   6   1       47.95       49.91      3.71 o 
   6   6   1       56.84       57.29      4.00 o 
   7   6   1      212.06      221.60      8.47 o 
   8   6   1       57.08       56.78      5.81 o 
  -8   7   1       11.11       13.25      2.62 o 
  -7   7   1       21.74       23.25      2.83 o 
  -6   7   1        5.87        2.76      2.73 o 
  -5   7   1       76.74       67.54      3.20 o 
  -4   7   1      150.15      143.46      4.31 o 
  -3   7   1      475.09      504.06      6.64 o 
  -2   7   1       10.14       12.07      0.88 o 
  -1   7   1      239.68      263.03      4.39 o 
   0   7   1        0.35        6.12      0.71 o 
   1   7   1      291.55      315.79      4.36 o 
   2   7   1       67.27       86.29      2.43 o 
   3   7   1       42.04       47.70      1.96 o 
   4   7   1      475.13      464.63      9.91 o 
   5   7   1       50.06       50.47      2.39 o 
   6   7   1        0.08       -1.61      1.90 o 
   7   7   1        9.94        9.50      3.01 o 
  -8   8   1       23.42       33.82      3.61 o 
  -7   8   1       11.22       13.81      3.08 o 
  -6   8   1       26.44       20.25      2.67 o 
  -5   8   1      443.93      482.24      9.85 o 
  -4   8   1        0.25       -0.76      1.13 o 
  -3   8   1       97.23      106.40      3.06 o 
  -2   8   1        6.08        1.90      0.63 o 
  -1   8   1        0.26        0.00      0.53 o 
   0   8   1      830.74      866.21     14.86 o 
   1   8   1      605.10      583.25      9.46 o 
   2   8   1        4.81        2.45      0.84 o 
   3   8   1        2.60        0.76      0.85 o 
   4   8   1      118.36      120.80      3.47 o 
   5   8   1        3.29        2.27      1.57 o 
   6   8   1      265.65      272.01      7.41 o 
   7   8   1       45.46       51.55      5.08 o 
  -7   9   1        0.38       -0.93      1.77 o 
  -6   9   1      122.45      129.27      8.19 o 
  -5   9   1      635.29      612.42     11.80 o 
  -4   9   1      425.08      417.55     26.23 o 
  -3   9   1      144.21      137.44      8.05 o 
  -2   9   1        0.16        0.03      0.99 o 
  -1   9   1      146.47      130.99      3.02 o 
   0   9   1       33.17       41.21      1.72 o 
   1   9   1      177.08      206.69      4.31 o 
   2   9   1       33.54       32.50      1.75 o 
   3   9   1       37.30       37.12      2.02 o 
   4   9   1        0.44       -1.09      1.08 o 
   5   9   1      122.56      130.32      5.01 o 
   6   9   1      179.38      178.06      5.95 o 
   7   9   1       61.34       70.95      6.04 o 
  -7  10   1        7.30        6.35      2.29 o 
  -6  10   1       63.84       57.74      3.82 o 
  -5  10   1       73.86       63.52      3.43 o 
  -4  10   1       15.05       12.62      2.11 o 
  -3  10   1      301.64      324.45     10.42 o 
  -2  10   1      370.33      392.81      8.18 o 
  -1  10   1      111.89       94.70      4.69 o 
   0  10   1      354.61      353.60      6.51 o 
   1  10   1      461.28      468.21     10.26 o 
   2  10   1        7.69        3.28      1.07 o 
   3  10   1      278.28      259.64      6.46 o 
   4  10   1      184.79      185.08      5.55 o 
   5  10   1      100.08       96.76      4.21 o 
   6  10   1        0.02       -0.25      1.68 o 
   7  10   1       10.18        8.84      3.45 o 
  -6  11   1        0.90       -0.60      1.74 o 
  -5  11   1      139.91      120.87      5.88 o 
  -4  11   1      343.33      328.15     10.02 o 
  -3  11   1       15.85       13.87      2.14 o 
  -2  11   1        6.84        8.17      1.75 o 
  -1  11   1      173.12      171.42      4.93 o 
   0  11   1       24.75       27.91      1.86 o 
   1  11   1        2.74       -0.92      0.96 o 
   2  11   1       85.06       81.58      3.36 o 
   3  11   1       23.87       24.46      2.51 o 
   4  11   1       20.22       21.93      2.54 o 
   5  11   1      127.97      132.82      5.14 o 
   6  11   1      126.28      123.61      5.19 o 
  -6  12   1        2.80        4.77      2.15 o 
  -5  12   1       28.56       30.35      3.11 o 
  -4  12   1       92.30       77.71      6.33 o 
  -3  12   1      115.69      124.69      4.59 o 
  -2  12   1      170.60      146.06      4.88 o 
  -1  12   1     1009.42      982.01     16.32 o 
   0  12   1      220.30      198.26      8.14 o 
   1  12   1       84.52       76.92      2.77 o 
   2  12   1      729.28      727.27     13.17 o 
   3  12   1      346.29      336.87      8.31 o 
   4  12   1       92.73       87.22      4.01 o 
   5  12   1       29.58       27.49      3.20 o 
   6  12   1        2.26        0.63      2.00 o 
  -5  13   1       33.76       39.46      3.85 o 
  -4  13   1      196.90      217.99     11.69 o 
  -3  13   1       55.60       51.77      3.52 o 
  -2  13   1      357.13      336.24      8.09 o 
  -1  13   1        7.72       21.11      3.14 o 
   0  13   1       59.43       60.69      3.61 o 
   1  13   1       29.79       30.24      3.70 o 
   2  13   1      184.55      212.53      9.42 o 
   3  13   1       58.93       56.25      5.02 o 
   4  13   1        8.18        4.87      1.82 o 
   5  13   1      119.36      124.21      5.28 o 
  -5  14   1        5.06        5.52      2.42 o 
  -4  14   1       78.07       76.39      4.26 o 
  -3  14   1       65.12       66.25      3.68 o 
  -2  14   1      140.47      138.80      5.08 o 
  -1  14   1      719.27      780.16     17.14 o 
   0  14   1       76.67       72.87      6.67 o 
   1  14   1      111.68      123.16      6.02 o 
   2  14   1      459.15      482.37     13.36 o 
   3  14   1      172.04      162.79      5.62 o 
   4  14   1       65.25       67.94      4.22 o 
  -4  15   1       11.97       13.29      2.78 o 
  -3  15   1       16.19       16.57      2.77 o 
  -2  15   1       14.49       24.07      2.95 o 
  -1  15   1        0.86        3.25      2.60 o 
   0  15   1        6.13        4.36      2.57 o 
   1  15   1       60.28       63.15      4.66 o 
   2  15   1        5.87       15.51      3.35 o 
   3  15   1       13.71       18.03      4.76 o 
   4  15   1        5.15        6.94      2.90 o 
  -3  16   1        1.72       -0.55      1.94 o 
  -2  16   1       52.40       52.41      6.62 o 
  -1  16   1      168.62      171.92      7.72 o 
   0  16   1      182.37      195.40     12.55 o 
   1  16   1      156.30      174.10      7.84 o 
   2  16   1      148.74      155.35      7.49 o 
   0  17   1       23.88       42.69      5.05 o 
  -9   0   2        1.26        3.16      4.04 o 
  -8   0   2      113.20      104.36      7.90 o 
  -7   0   2        1.19        1.24      1.35 o 
  -6   0   2      206.84      199.34      5.04 o 
  -5   0   2      447.59      449.08      8.08 o 
  -4   0   2        7.88        5.12      1.08 o 
  -3   0   2      324.96      365.11      6.16 o 
  -2   0   2     7456.97     7976.11    182.48 o 
  -1   0   2       75.23       76.00      1.92 o 
   0   0   2     2472.02     2501.24     39.17 o 
   1   0   2    65054.91    63555.11   1369.52 o 
   2   0   2     4950.29     5055.46    110.23 o 
   3   0   2       19.02       20.35      2.84 o 
   4   0   2      291.10      303.92     11.01 o 
   5   0   2      207.34      185.04      8.83 o 
   6   0   2       87.54       76.23      5.98 o 
   7   0   2      102.38       99.24      7.51 o 
   8   0   2        1.18        6.18      3.64 o 
  -9   1   2       32.48       44.26      7.51 o 
  -8   1   2      108.01      115.09      6.51 o 
  -7   1   2      284.03      289.31      5.35 o 
  -6   1   2       17.36       15.01      1.62 o 
  -5   1   2      378.85      412.11      5.36 o 
  -4   1   2      621.03      729.03      7.92 o 
  -3   1   2      494.56      511.06      5.68 o 
  -2   1   2      635.41      649.87      6.63 o 
  -1   1   2       34.43       38.15      1.37 o 
   0   1   2      648.41      708.86     10.58 o 
   1   1   2     4766.05     4662.33    100.85 o 
   2   1   2       75.85       71.25      7.79 o 
   3   1   2      112.07      107.65      3.75 o 
   4   1   2      245.15      225.76      6.46 o 
   5   1   2       51.06       48.23      3.13 o 
   6   1   2      134.05      131.47      5.62 o 
   7   1   2        9.40        3.98      2.11 o 
   8   1   2        6.42        9.66      2.90 o 
  -8   2   2      112.98      104.38      4.48 o 
  -7   2   2        0.48       -1.11      1.16 o 
  -6   2   2      311.56      325.77      5.44 o 
  -5   2   2       61.97       53.77      1.63 o 
  -4   2   2       53.62       54.79      1.47 o 
  -3   2   2     1918.85     2050.04     24.74 o 
  -2   2   2      266.60      260.71      3.16 o 
  -1   2   2      261.64      262.62      3.51 o 
   0   2   2       75.10       80.10      1.80 o 
   1   2   2      960.60      938.33     13.98 o 
   2   2   2      371.94      406.64      9.53 o 
   3   2   2        2.92        4.05      1.23 o 
   4   2   2        2.06        1.79      1.34 o 
   5   2   2       31.27       26.36      2.84 o 
   6   2   2        6.85        6.76      2.19 o 
   7   2   2       54.94       50.90      4.50 o 
   8   2   2        3.46        5.26      2.56 o 
  -8   3   2       10.83        8.77      2.20 o 
  -7   3   2      158.92      153.01      4.31 o 
  -6   3   2      682.22      697.09      9.29 o 
  -5   3   2      249.60      264.18      4.45 o 
  -4   3   2        6.93        7.95      0.86 o 
  -3   3   2      188.59      208.72      2.92 o 
  -2   3   2      652.01      677.47     10.36 o 
  -1   3   2      235.18      212.46      2.88 o 
   0   3   2        5.59        3.19      0.57 o 
   1   3   2      488.52      474.84      7.53 o 
   2   3   2       31.51       27.98      1.51 o 
   3   3   2      183.59      180.57      5.28 o 
   4   3   2      271.16      270.77      7.44 o 
   5   3   2      169.94      158.15     11.99 o 
   6   3   2        3.39        2.58      3.46 o 
   7   3   2       16.38       14.43      2.84 o 
   8   3   2       99.79      106.74      6.12 o 
  -8   4   2       19.45       18.15      3.14 o 
  -7   4   2       21.26       17.63      2.33 o 
  -6   4   2       60.27       62.95      2.68 o 
  -5   4   2        4.73        3.44      0.91 o 
  -4   4   2      334.94      352.33      6.87 o 
  -3   4   2        0.00        1.07      0.57 o 
  -2   4   2       24.13       18.07      1.32 o 
  -1   4   2       15.78       17.26      0.99 o 
   0   4   2       47.08       51.67      1.47 o 
   1   4   2     4123.70     4343.21    110.37 o 
   2   4   2      120.43      137.75      3.51 o 
   3   4   2      182.44      151.34      4.93 o 
   4   4   2        0.19       -1.35      1.18 o 
   5   4   2        6.92        3.97      1.83 o 
   6   4   2       40.50       43.48      4.12 o 
   7   4   2        0.68       -1.17      1.91 o 
   8   4   2       61.56       77.99      6.35 o 
  -8   5   2       71.90       75.05      4.36 o 
  -7   5   2      135.56      142.31      5.04 o 
  -6   5   2       48.89       45.82      2.53 o 
  -5   5   2       84.01       81.06      2.79 o 
  -4   5   2      185.62      184.33      3.41 o 
  -3   5   2       18.18       14.46      1.40 o 
  -2   5   2      266.32      263.37      4.48 o 
  -1   5   2     1959.88     1913.92     22.27 o 
   0   5   2       91.33       84.22      2.06 o 
   1   5   2       26.44       31.60      1.31 o 
   2   5   2       21.79       26.02      2.15 o 
   3   5   2      841.09      881.05     38.23 o 
   4   5   2      135.57      147.65      7.63 o 
   5   5   2       62.45       55.38      3.71 o 
   6   5   2       22.45       20.38      3.17 o 
   7   5   2       45.87       51.54      9.75 o 
   8   5   2       17.50       24.57      4.08 o 
  -8   6   2        7.83        5.70      2.10 o 
  -7   6   2      138.90      152.76      5.44 o 
  -6   6   2      976.11      957.15     14.01 o 
  -5   6   2      119.67      130.12      3.68 o 
  -4   6   2      198.22      205.52      8.74 o 
  -3   6   2     1252.27     1343.18     16.75 o 
  -2   6   2      106.48      127.24      2.95 o 
  -1   6   2     1269.14     1439.38     17.38 o 
   0   6   2     1509.42     1507.08     24.18 o 
   1   6   2      187.37      190.11      3.99 o 
   2   6   2        3.16        1.11      0.89 o 
   3   6   2      168.41      168.56      4.51 o 
   4   6   2       26.58       21.80      2.19 o 
   5   6   2       59.49       61.73      3.15 o 
   6   6   2       38.80       39.70      7.74 o 
   7   6   2       14.84       13.18      3.11 o 
  -8   7   2       30.50       37.81      6.51 o 
  -7   7   2       23.69       18.87      2.66 o 
  -6   7   2      102.14       93.53      3.46 o 
  -5   7   2       15.32       16.37      1.87 o 
  -4   7   2       10.01        5.36      1.41 o 
  -3   7   2       39.80       38.77      1.48 o 
  -2   7   2      150.59      151.13      4.43 o 
  -1   7   2        0.00       -0.61      0.57 o 
   0   7   2      559.35      597.88      9.56 o 
   1   7   2       79.35       68.36      1.83 o 
   2   7   2      844.15      895.41     10.53 o 
   3   7   2      201.30      193.88      5.07 o 
   4   7   2        6.09        4.16      1.73 o 
   5   7   2       36.83       39.25      3.64 o 
   6   7   2       75.57       77.64      5.89 o 
   7   7   2        6.62        5.66      3.71 o 
  -7   8   2       60.82       61.98      4.00 o 
  -6   8   2       60.01       59.70      3.32 o 
  -5   8   2       52.62       51.01      2.53 o 
  -4   8   2      337.47      358.83     12.69 o 
  -3   8   2       46.62       43.72      2.03 o 
  -2   8   2      203.38      203.21      4.25 o 
  -1   8   2      163.02      150.89      3.41 o 
   0   8   2      103.08      113.24      2.39 o 
   1   8   2        0.01       -0.49      0.57 o 
   2   8   2       16.31       11.66      1.32 o 
   3   8   2      123.84      132.79      3.57 o 
   4   8   2       93.33       93.36      3.72 o 
   5   8   2       27.54       33.60      2.98 o 
   6   8   2      158.35      166.84      7.26 o 
   7   8   2        1.50        2.84      2.64 o 
  -7   9   2       84.44       81.20      4.27 o 
  -6   9   2       38.47       37.61      6.70 o 
  -5   9   2       42.94       40.08      2.73 o 
  -4   9   2      302.67      298.09      6.11 o 
  -3   9   2       43.02       40.42      2.21 o 
  -2   9   2      180.76      167.20      3.96 o 
  -1   9   2      402.08      425.87      6.93 o 
   0   9   2       65.32       68.40      1.90 o 
   1   9   2        1.14        0.26      0.79 o 
   2   9   2       35.81       37.19      1.95 o 
   3   9   2      302.64      308.90      6.03 o 
   4   9   2       11.89        7.82      1.73 o 
   5   9   2        3.96        2.26      2.29 o 
   6   9   2       21.30       19.39      3.54 o 
   7   9   2       13.68       18.19      3.90 o 
  -7  10   2       77.38       75.01      5.13 o 
  -6  10   2       89.60       79.54      4.06 o 
  -5  10   2       82.93       73.43      4.45 o 
  -4  10   2       71.18       59.45      2.73 o 
  -3  10   2       22.72       17.44      1.84 o 
  -2  10   2        1.58        0.56      1.00 o 
  -1  10   2      632.96      641.21      9.60 o 
   0  10   2      168.26      155.76      3.54 o 
   1  10   2       23.77       17.14      1.61 o 
   2  10   2       19.17       13.00      1.58 o 
   3  10   2        1.55        1.51      1.06 o 
   4  10   2       25.87       22.08      2.52 o 
   5  10   2        0.84        0.22      2.92 o 
   6  10   2        4.30        1.90      3.56 o 
  -6  11   2        4.35        2.98      2.38 o 
  -5  11   2        4.45        1.58      1.66 o 
  -4  11   2        0.62       -1.31      1.43 o 
  -3  11   2      275.52      288.78      6.10 o 
  -2  11   2      383.72      407.24      7.31 o 
  -1  11   2     1071.99     1101.21     14.94 o 
   0  11   2        2.16        0.85      1.27 o 
   1  11   2        0.80       -0.88      0.93 o 
   2  11   2        1.72        0.63      1.07 o 
   3  11   2      347.76      353.70      8.12 o 
   4  11   2       58.96       60.17      3.31 o 
   5  11   2      104.37       99.15      7.95 o 
   6  11   2        1.88       -1.70      2.54 o 
  -6  12   2      301.14      353.68     20.04 o 
  -5  12   2       13.83        9.61      2.09 o 
  -4  12   2       64.71       66.20      3.72 o 
  -3  12   2       43.15       38.83      5.70 o 
  -2  12   2       37.51       31.29      2.83 o 
  -1  12   2        1.61        0.62      1.40 o 
   0  12   2        1.59        3.32      1.56 o 
   1  12   2       34.14       35.79      2.87 o 
   2  12   2        5.23        0.99      1.20 o 
   3  12   2      129.13      135.31      5.67 o 
   4  12   2      125.64      131.87      7.01 o 
   5  12   2        8.61        9.02      3.20 o 
  -5  13   2       19.74       17.01      3.37 o 
  -4  13   2        1.10        2.17      2.32 o 
  -3  13   2        1.78       -1.03      1.54 o 
  -2  13   2       13.31        7.09      2.60 o 
  -1  13   2       32.22       32.11      4.37 o 
   0  13   2       96.45       81.40      3.80 o 
   1  13   2        3.87        2.69      1.60 o 
   2  13   2       54.58       47.30      5.54 o 
   3  13   2        3.25        2.13      1.73 o 
   4  13   2        1.26        1.27      1.85 o 
   5  13   2        8.97        9.30      6.15 o 
  -5  14   2        2.22        3.08      2.77 o 
  -4  14   2        7.09        7.39      2.72 o 
  -3  14   2       25.10       27.34      3.94 o 
  -2  14   2       25.92       21.15      2.75 o 
  -1  14   2        1.76       -1.92      1.62 o 
   0  14   2       41.31       43.68      3.47 o 
   1  14   2        3.94        3.46      2.18 o 
   2  14   2       17.58       19.67      3.51 o 
   3  14   2       30.90       27.57      4.15 o 
   4  14   2        0.31       -2.32      1.61 o 
  -4  15   2       16.28       15.39      3.47 o 
  -3  15   2      116.03      115.10      6.19 o 
  -2  15   2       14.10       11.86      3.21 o 
  -1  15   2      152.25      145.97      5.46 o 
   0  15   2       10.21        6.40      4.77 o 
   1  15   2        0.32       -0.50      2.15 o 
   2  15   2       85.04       76.96      5.21 o 
   3  15   2        0.99        1.26      2.62 o 
  -2  16   2        0.02       -1.68      2.40 o 
  -1  16   2        0.80       -1.43      3.39 o 
   0  16   2        8.23       15.04      3.57 o 
   1  16   2        1.27        3.90      2.75 o 
   2  16   2       25.79       42.23      6.18 o 
  -8   1   3        5.61        5.07      2.33 o 
  -7   1   3        0.01       -1.06      1.03 o 
  -6   1   3       79.55       75.33      2.18 o 
  -5   1   3       54.48       49.34      1.63 o 
  -4   1   3      154.91      147.50      2.62 o 
  -3   1   3      256.71      243.16      3.36 o 
  -2   1   3     1108.55     1174.18     11.47 o 
  -1   1   3     1046.97     1038.81     14.36 o 
   0   1   3      138.68      139.20      2.43 o 
   1   1   3     1028.38      982.45     13.80 o 
   2   1   3      189.24      201.26      5.17 o 
   3   1   3       10.87       14.48      4.20 o 
   4   1   3      201.80      181.52      7.87 o 
   5   1   3        6.56        4.22      1.74 o 
   6   1   3       34.22       37.67      3.76 o 
   7   1   3        4.90        9.61      2.52 o 
   8   1   3       10.37       10.31      3.14 o 
  -8   2   3        2.21        0.56      1.48 o 
  -7   2   3       14.65       17.10      1.71 o 
  -6   2   3      617.03      640.71      8.77 o 
  -5   2   3      241.95      235.00      3.74 o 
  -4   2   3      682.51      710.75      7.89 o 
  -3   2   3      323.03      336.02      4.23 o 
  -2   2   3      555.75      639.80      9.48 o 
  -1   2   3       66.07       61.08      1.67 o 
   0   2   3        0.83        0.11      0.45 o 
   1   2   3      148.67      141.62      3.23 o 
   2   2   3      111.40      114.36      5.82 o 
   3   2   3      114.83      127.01      9.89 o 
   4   2   3      279.64      266.25     13.53 o 
   5   2   3        0.36       -0.04      1.40 o 
   6   2   3       20.03       21.69      3.15 o 
   7   2   3        9.50        8.24      2.54 o 
   8   2   3        0.06        0.04      2.26 o 
  -8   3   3      101.78      102.88      3.85 o 
  -7   3   3        1.69        0.86      1.23 o 
  -6   3   3       64.22       60.97      3.61 o 
  -5   3   3      562.46      577.23      7.84 o 
  -4   3   3      176.71      171.55      2.83 o 
  -3   3   3        3.72        5.41      0.76 o 
  -2   3   3      965.82     1005.78     12.05 o 
  -1   3   3      540.50      496.36      6.89 o 
   0   3   3      476.83      427.57      6.80 o 
   1   3   3       30.71       22.70      1.47 o 
   2   3   3        0.01       -0.55      0.72 o 
   3   3   3      135.39      146.89      4.89 o 
   4   3   3      176.41      164.84      5.72 o 
   5   3   3      162.94      162.44      6.13 o 
   6   3   3       66.01       59.01      5.55 o 
   7   3   3        0.28       -0.95      2.02 o 
  -8   4   3        0.47       -1.47      1.66 o 
  -7   4   3      155.28      154.98      4.91 o 
  -6   4   3        6.30        3.48      1.31 o 
  -5   4   3        0.01       -0.70      0.77 o 
  -4   4   3      169.15      158.42      3.17 o 
  -3   4   3      358.04      400.52      4.82 o 
  -2   4   3     1887.59     2081.82     21.41 o 
  -1   4   3      317.86      344.40      4.50 o 
   0   4   3      795.06      817.01     12.34 o 
   1   4   3      315.30      308.78      5.80 o 
   2   4   3       51.31       47.90      2.48 o 
   3   4   3        1.11        0.24      1.05 o 
   4   4   3       25.75       29.63      4.03 o 
   5   4   3        4.92        5.14      3.46 o 
   6   4   3        0.27       -0.96      1.77 o 
   7   4   3        0.30       -1.35      1.98 o 
  -8   5   3        1.87        0.01      1.71 o 
  -7   5   3        0.02       -1.10      1.59 o 
  -6   5   3      194.63      169.67      5.95 o 
  -5   5   3      119.03      133.97      3.65 o 
  -4   5   3       97.84      101.25      2.53 o 
  -3   5   3      210.44      207.49      3.62 o 
  -2   5   3      155.18      152.03      3.33 o 
  -1   5   3      133.93      126.95      2.30 o 
   0   5   3      577.25      593.25      8.19 o 
   1   5   3       49.44       36.25      1.82 o 
   2   5   3      129.93      117.55      3.55 o 
   3   5   3       78.85       68.85      2.92 o 
   4   5   3      145.26      162.95     10.03 o 
   5   5   3        0.06       -0.40      1.69 o 
   6   5   3        5.11        3.63      2.28 o 
   7   5   3        8.15        8.46      2.78 o 
  -8   6   3       21.28       27.84      4.02 o 
  -7   6   3       46.32       41.61      3.44 o 
  -6   6   3        4.23        3.38      1.41 o 
  -5   6   3      497.84      540.34     14.88 o 
  -4   6   3      366.97      366.89      5.64 o 
  -3   6   3       36.11       34.07      1.52 o 
  -2   6   3     1623.18     1688.86     20.47 o 
  -1   6   3      698.46      760.44     10.19 o 
   0   6   3       13.90       20.41      1.29 o 
   1   6   3      286.47      249.01      4.55 o 
   2   6   3      499.94      448.89      8.44 o 
   3   6   3        2.19        1.10      1.19 o 
   4   6   3        6.45        6.87      1.73 o 
   5   6   3      101.87       98.25      4.12 o 
   6   6   3       13.49       10.07      2.34 o 
   7   6   3        8.84        7.83      2.28 o 
  -8   7   3        6.32        1.03      2.49 o 
  -7   7   3       19.81       23.96      2.75 o 
  -6   7   3       32.48       32.02      3.07 o 
  -5   7   3       99.40       87.75      3.16 o 
  -4   7   3      304.45      305.32     10.25 o 
  -3   7   3      121.43      138.20      6.29 o 
  -2   7   3       94.49       94.07      2.66 o 
  -1   7   3        1.32        0.78      0.83 o 
   0   7   3      168.30      160.78      5.87 o 
   1   7   3       70.70       51.78      1.94 o 
   2   7   3      348.96      335.38      5.83 o 
   3   7   3       24.09       32.94      2.59 o 
   4   7   3       34.11       35.83      2.89 o 
   5   7   3      176.13      169.04      7.73 o 
   6   7   3        9.89        7.63      2.25 o 
   7   7   3        7.90       10.02      3.00 o 
  -7   8   3       94.31      101.20      4.74 o 
  -6   8   3       21.70       29.87      3.04 o 
  -5   8   3        1.56        1.54      1.59 o 
  -4   8   3      242.32      253.30      5.39 o 
  -3   8   3        1.01        0.75      0.99 o 
  -2   8   3        3.32        3.74      1.03 o 
  -1   8   3        0.37        0.72      0.77 o 
   0   8   3        0.75        0.07      0.78 o 
   1   8   3      436.15      455.32      7.24 o 
   2   8   3      130.62      116.11      5.88 o 
   3   8   3        7.40        7.03      1.62 o 
   4   8   3        0.48       -0.34      1.43 o 
   5   8   3       48.89       55.85      3.84 o 
   6   8   3        0.64       -2.20      1.94 o 
   7   8   3       73.85       74.77      5.41 o 
  -7   9   3        6.06        4.60      2.71 o 
  -6   9   3        1.71        2.86      1.81 o 
  -5   9   3       86.67       87.10      3.94 o 
  -4   9   3      981.72      980.39     18.88 o 
  -3   9   3      660.02      624.58     11.58 o 
  -2   9   3      342.83      354.05      6.61 o 
  -1   9   3       39.57       38.28      1.99 o 
   0   9   3      121.17      110.51      3.02 o 
   1   9   3        2.59        0.28      1.17 o 
   2   9   3      228.33      241.60      8.45 o 
   3   9   3        0.24       -0.89      1.24 o 
   4   9   3       40.51       46.51      3.45 o 
   5   9   3       17.52       20.70      2.77 o 
   6   9   3       18.14       17.52      3.52 o 
  -7  10   3        1.35        1.31      2.59 o 
  -6  10   3        5.60        4.24      2.09 o 
  -5  10   3       92.57       82.03      3.99 o 
  -4  10   3      320.89      302.46      8.69 o 
  -3  10   3       68.50       65.27      3.24 o 
  -2  10   3      176.98      183.99      4.38 o 
  -1  10   3      111.83      110.01      3.28 o 
   0  10   3      155.03      148.78      3.70 o 
   1  10   3      105.62      111.20      7.48 o 
   2  10   3      253.40      250.66      7.48 o 
   3  10   3        5.23        2.24      1.60 o 
   4  10   3       65.94       62.91      3.47 o 
   5  10   3       27.28       37.05      4.45 o 
   6  10   3       71.87       80.64      5.58 o 
  -6  11   3        0.23       -1.69      2.22 o 
  -5  11   3        0.55        1.44      1.68 o 
  -4  11   3       30.45       31.12      4.98 o 
  -3  11   3      391.74      373.44      8.53 o 
  -2  11   3       22.89       16.17      4.50 o 
  -1  11   3        1.52       -0.38      1.08 o 
   0  11   3      145.40      151.97      4.80 o 
   1  11   3       86.75       82.12      3.59 o 
   2  11   3       29.56       34.17      3.50 o 
   3  11   3        9.26       10.62      2.14 o 
   4  11   3       14.13       11.61      3.68 o 
   5  11   3       16.53       19.97      3.88 o 
  -6  12   3       66.97       85.51      5.69 o 
  -5  12   3       12.28       18.81      4.16 o 
  -4  12   3       55.96       54.70      3.71 o 
  -3  12   3      116.99      102.75      4.25 o 
  -2  12   3       69.86       67.25      3.30 o 
  -1  12   3        9.63        3.54      2.31 o 
   0  12   3      542.48      565.51     11.15 o 
   1  12   3      226.14      226.30      6.34 o 
   2  12   3       18.59       20.30      2.64 o 
   3  12   3      262.78      269.30      9.60 o 
   4  12   3      233.98      236.82     12.15 o 
   5  12   3       45.49       59.13      7.55 o 
  -5  13   3        9.69       14.00      3.41 o 
  -4  13   3       41.96       52.96      4.50 o 
  -3  13   3      119.08      143.87      6.20 o 
  -2  13   3      101.72      101.90      8.21 o 
  -1  13   3      468.59      471.61     22.60 o 
   0  13   3       82.98       67.54      4.46 o 
   1  13   3       10.82        8.28      2.46 o 
   2  13   3        1.05       -1.57      2.00 o 
   3  13   3      187.05      202.17      8.13 o 
   4  13   3        7.24        6.74      2.91 o 
  -4  14   3       23.35       31.75      4.42 o 
  -3  14   3      103.58       96.60      5.73 o 
  -2  14   3       38.59       37.26      4.68 o 
  -1  14   3       34.45       27.74      5.79 o 
   0  14   3      411.79      472.26     13.06 o 
   1  14   3       10.67       10.83      2.79 o 
   2  14   3       45.64       56.01      5.19 o 
   3  14   3      110.95      119.18      6.48 o 
  -3  15   3       18.06       20.22      3.86 o 
  -2  15   3       17.52       17.68      3.52 o 
  -1  15   3        4.60        5.61      2.71 o 
   0  15   3        0.41       -2.45      2.04 o 
   1  15   3        6.88        5.01      3.85 o 
   2  15   3       76.96       76.95      7.69 o 
  -1  16   3       16.30        9.61      3.21 o 
   0  16   3       91.18       86.09      8.43 o 
  -8   0   4        1.58       -0.83      2.84 o 
  -7   0   4      297.44      269.83     11.82 o 
  -6   0   4      160.36      139.07      4.29 o 
  -5   0   4      309.11      336.66     12.59 o 
  -4   0   4       86.01       76.27      2.69 o 
  -3   0   4       59.61       60.59      2.16 o 
  -2   0   4        3.62        5.82      1.21 o 
  -1   0   4     3003.08     3048.23     57.18 o 
   0   0   4       66.72       59.17      2.26 o 
   1   0   4      209.41      231.33      5.80 o 
   2   0   4     6471.36     7010.57    152.35 o 
   3   0   4     1159.01     1118.94     28.83 o 
   4   0   4       11.84        9.97      2.72 o 
   5   0   4        7.18        9.04      2.88 o 
   6   0   4       50.37       44.85      5.77 o 
   7   0   4       65.99       58.27      7.13 o 
  -8   1   4       57.36       68.23      6.23 o 
  -7   1   4       47.27       41.71      2.56 o 
  -6   1   4      327.56      322.93      6.24 o 
  -5   1   4       23.77       18.03      1.36 o 
  -4   1   4      504.86      539.32      6.48 o 
  -3   1   4      457.93      511.29      5.97 o 
  -2   1   4      182.84      186.70      2.86 o 
  -1   1   4       21.36       21.96      1.86 o 
   0   1   4        1.22        0.51      0.50 o 
   1   1   4      340.20      361.19      6.33 o 
   2   1   4     2840.51     2868.87     45.95 o 
   3   1   4      241.03      242.24      6.70 o 
   4   1   4       16.46       22.84      2.65 o 
   5   1   4       23.83       30.57      3.25 o 
   6   1   4        9.83        9.41      2.47 o 
   7   1   4       23.12       22.87      3.44 o 
  -8   2   4       46.69       52.78      5.72 o 
  -7   2   4      203.42      196.05      4.91 o 
  -6   2   4       11.89        6.54      1.47 o 
  -5   2   4      620.49      644.50      9.80 o 
  -4   2   4        1.85        1.73      0.69 o 
  -3   2   4        4.91        1.76      0.57 o 
  -2   2   4     1130.89     1168.54     16.21 o 
  -1   2   4       97.85       90.86      4.45 o 
   0   2   4       35.69       42.71      1.36 o 
   1   2   4       21.51       17.29      1.43 o 
   2   2   4      143.76      150.71      5.05 o 
   3   2   4       89.55       96.21      4.04 o 
   4   2   4        3.19        0.21      1.35 o 
   5   2   4        2.24        4.36      1.88 o 
   6   2   4        3.10        0.95      1.89 o 
   7   2   4        6.37        5.62      2.37 o 
  -8   3   4       91.85      109.06      4.63 o 
  -7   3   4       47.72       39.37      3.30 o 
  -6   3   4      196.76      185.47      4.61 o 
  -5   3   4      357.31      371.59      9.42 o 
  -4   3   4      297.01      304.74      5.65 o 
  -3   3   4       25.78       24.76      1.07 o 
  -2   3   4       14.07       11.08      1.09 o 
  -1   3   4      154.62      148.82      3.19 o 
   0   3   4        4.70        1.71      0.62 o 
   1   3   4       16.88       15.27      3.36 o 
   2   3   4      270.32      273.91      5.87 o 
   3   3   4        4.39        4.33      1.27 o 
   4   3   4       29.03       33.56      3.13 o 
   5   3   4       35.10       34.78      3.68 o 
   6   3   4       25.66       33.98      7.27 o 
   7   3   4        1.61        1.02      2.30 o 
  -8   4   4        9.87        9.11      2.29 o 
  -7   4   4       79.71       80.88      3.84 o 
  -6   4   4       10.23        5.71      1.78 o 
  -5   4   4        0.46       -0.01      1.04 o 
  -4   4   4       17.50       12.57      1.50 o 
  -3   4   4      106.00       98.39      2.84 o 
  -2   4   4       16.80        9.75      1.11 o 
  -1   4   4       81.51       70.09      2.15 o 
   0   4   4       32.62       33.23      1.56 o 
   1   4   4        7.94        3.17      1.34 o 
   2   4   4      561.71      594.73     10.30 o 
   3   4   4       32.95       36.21      3.79 o 
   4   4   4       64.65       55.51      3.27 o 
   5   4   4        0.15       -0.05      1.70 o 
   6   4   4        0.14       -2.42      1.78 o 
   7   4   4        7.99        5.93      2.46 o 
  -8   5   4       20.07       32.62      3.34 o 
  -7   5   4       38.76       46.09      3.63 o 
  -6   5   4      222.84      218.64      6.20 o 
  -5   5   4      414.79      411.26     13.19 o 
  -4   5   4       11.96       12.09      1.50 o 
  -3   5   4      253.33      244.08      5.80 o 
  -2   5   4      183.61      186.03      4.76 o 
  -1   5   4      246.02      245.61      4.53 o 
   0   5   4      337.43      325.38      7.92 o 
   1   5   4        2.30        2.66      1.04 o 
   2   5   4       55.53       48.93      2.44 o 
   3   5   4        0.27       -0.54      1.13 o 
   4   5   4      161.82      167.37      5.22 o 
   5   5   4       82.19       81.56      3.90 o 
   6   5   4       40.93       38.89      3.58 o 
   7   5   4       10.94       13.24      2.77 o 
  -8   6   4       30.89       37.80      4.04 o 
  -7   6   4       50.18       50.52      3.86 o 
  -6   6   4      116.11      116.88      4.55 o 
  -5   6   4     1181.78     1176.04     23.42 o 
  -4   6   4      171.99      183.97      4.36 o 
  -3   6   4      216.11      220.05      5.62 o 
  -2   6   4      887.10      909.53     14.66 o 
  -1   6   4       36.53       46.79      1.82 o 
   0   6   4      532.02      557.90     19.21 o 
   1   6   4      702.23      705.73     10.05 o 
   2   6   4       13.51       15.18      1.85 o 
   3   6   4       59.47       57.30      4.10 o 
   4   6   4        0.24       -1.62      1.45 o 
   5   6   4        0.22       -2.15      1.46 o 
   6   6   4        0.54       -1.43      1.66 o 
  -7   7   4       31.09       33.09      3.38 o 
  -6   7   4        0.02        0.16      1.54 o 
  -5   7   4       13.50       14.23      2.77 o 
  -4   7   4        9.17        8.95      1.88 o 
  -3   7   4        6.74       11.37      1.72 o 
  -2   7   4        0.64        1.34      1.11 o 
  -1   7   4      155.59      151.20      4.42 o 
   0   7   4       22.75       22.90      2.64 o 
   1   7   4       38.13       35.62      1.88 o 
   2   7   4       20.28       18.63      2.12 o 
   3   7   4      125.22      121.72      4.80 o 
   4   7   4       74.88       77.93      3.99 o 
   5   7   4        2.46        1.12      1.68 o 
   6   7   4       13.29       14.22      2.66 o 
  -7   8   4        0.08       -1.65      1.71 o 
  -6   8   4       21.67       24.17      2.95 o 
  -5   8   4      143.39      139.42      6.24 o 
  -4   8   4       12.27       10.58      2.05 o 
  -3   8   4       52.95       60.62      3.07 o 
  -2   8   4       14.39       18.94      2.64 o 
  -1   8   4        5.38        5.79      1.43 o 
   0   8   4       11.41        6.77      1.59 o 
   1   8   4       22.74       30.67      2.63 o 
   2   8   4       12.68       11.70      3.44 o 
   3   8   4        0.01        0.68      1.38 o 
   4   8   4       17.15       24.70      4.39 o 
   5   8   4        9.72       10.92      2.57 o 
   6   8   4       11.67       11.31      2.85 o 
  -7   9   4        0.00       -1.75      1.92 o 
  -6   9   4       96.47       94.33      4.82 o 
  -5   9   4       40.37       39.34      3.33 o 
  -4   9   4      159.06      151.04      5.17 o 
  -3   9   4      170.76      181.52      5.46 o 
  -2   9   4       54.53       47.41      2.72 o 
  -1   9   4      173.95      173.99      5.54 o 
   0   9   4       60.83       58.69      2.83 o 
   1   9   4       14.15        6.58      2.23 o 
   2   9   4        0.08       -0.82      1.48 o 
   3   9   4        6.49        6.38      1.87 o 
   4   9   4       63.02       61.10      3.47 o 
   5   9   4       16.55       16.45      2.70 o 
   6   9   4        0.57        0.16      2.87 o 
  -6  10   4      127.52      119.92      9.27 o 
  -5  10   4       68.28       57.13      3.80 o 
  -4  10   4       59.77       56.38      3.62 o 
  -3  10   4       90.53       80.01      3.70 o 
  -2  10   4       20.80       17.57      2.31 o 
  -1  10   4        0.04       -1.62      1.22 o 
   0  10   4      470.91      474.86     15.82 o 
   1  10   4      108.13      111.13      7.64 o 
   2  10   4        1.46        1.27      1.74 o 
   3  10   4        0.04       -0.91      1.46 o 
   4  10   4       41.11       45.08      7.50 o 
   5  10   4       27.13       34.37     10.45 o 
  -6  11   4        0.53        0.13      1.99 o 
  -5  11   4       35.13       38.41      4.74 o 
  -4  11   4        0.30       -1.21      1.59 o 
  -3  11   4        6.68        4.41      1.90 o 
  -2  11   4       49.63       52.87      3.08 o 
  -1  11   4      284.28      276.39      6.93 o 
   0  11   4      407.09      431.67     11.77 o 
   1  11   4       13.43       13.58      2.80 o 
   2  11   4        0.60       -1.65      2.36 o 
   3  11   4        0.02        0.29      2.03 o 
   4  11   4       24.80       24.28      3.22 o 
   5  11   4        0.61        3.92      3.17 o 
  -5  12   4      297.71      349.18     15.73 o 
  -4  12   4        7.26        6.01      2.07 o 
  -3  12   4       82.92       86.14      4.05 o 
  -2  12   4      103.05       96.56      4.13 o 
  -1  12   4        0.91       -2.01      1.72 o 
   0  12   4       26.83       25.49      3.66 o 
   1  12   4        0.21       -2.54      1.73 o 
   2  12   4       13.03        7.99      2.65 o 
   3  12   4        3.00        4.39      2.50 o 
   4  12   4       69.10       68.45      8.54 o 
  -4  13   4       10.67       10.67      2.87 o 
  -3  13   4        6.64        7.45      2.07 o 
  -2  13   4        0.33       -1.99      3.13 o 
  -1  13   4       22.27       21.40      3.59 o 
   0  13   4       30.87       26.26      3.86 o 
   1  13   4       26.13       26.57      6.29 o 
   2  13   4        7.99        6.70      2.78 o 
   3  13   4        8.97        4.17      4.24 o 
  -3  14   4        3.14       -0.96      2.50 o 
  -2  14   4        0.36       -1.59      2.27 o 
  -1  14   4       29.37       20.55      3.79 o 
   0  14   4        4.13        4.30      2.49 o 
   1  14   4       44.03       37.39     10.05 o 
   2  14   4        1.37       -1.57      3.71 o 
  -2  15   4       52.39       60.58      5.63 o 
  -1  15   4        6.64        2.91      2.77 o 
   0  15   4      106.58       98.42      5.97 o 
   1  15   4        2.12        5.72      4.20 o 
  -8   1   5       26.66       23.37      5.14 o 
  -7   1   5        3.37       -1.61      2.04 o 
  -6   1   5        0.87       -0.34      2.00 o 
  -5   1   5        0.40        0.34      1.25 o 
  -4   1   5      175.38      169.03      4.05 o 
  -3   1   5      157.80      148.15      3.98 o 
  -2   1   5       54.38       45.88      1.74 o 
  -1   1   5      353.21      358.84      6.54 o 
   0   1   5      105.79      101.79      9.32 o 
   1   1   5       17.45       28.93      1.59 o 
   2   1   5      281.72      306.72      7.48 o 
   3   1   5      123.37      124.53      4.67 o 
   4   1   5        2.04        2.76      1.77 o 
   5   1   5       13.29       15.22      2.66 o 
   6   1   5        2.87        2.53      2.07 o 
  -8   2   5        0.82       -1.80      3.11 o 
  -7   2   5       10.50        7.50      2.55 o 
  -6   2   5        9.24       10.44      2.06 o 
  -5   2   5      749.73      760.81     13.41 o 
  -4   2   5      103.87       97.39      3.67 o 
  -3   2   5      194.88      199.40      3.74 o 
  -2   2   5      186.66      185.04      4.79 o 
  -1   2   5      427.11      421.05      7.54 o 
   0   2   5       40.62       33.25      2.20 o 
   1   2   5       25.47       26.72      1.72 o 
   2   2   5        1.70        0.51      1.14 o 
   3   2   5        0.64        0.63      1.24 o 
   4   2   5       19.18       16.99      2.57 o 
   5   2   5       69.87       65.69      4.14 o 
   6   2   5        2.93        1.58      2.05 o 
  -8   3   5       48.51       55.44      7.27 o 
  -7   3   5       90.10       81.69      4.77 o 
  -6   3   5       17.64        7.90      1.94 o 
  -5   3   5       17.75       17.04      2.94 o 
  -4   3   5      409.55      404.57      8.07 o 
  -3   3   5       33.44       32.98      2.01 o 
  -2   3   5       81.56       75.38      2.38 o 
  -1   3   5       39.66       29.88      1.68 o 
   0   3   5       33.92       29.00      2.02 o 
   1   3   5       51.79       33.37      3.38 o 
   2   3   5       13.58       12.72      1.69 o 
   3   3   5       10.31        9.50      1.73 o 
   4   3   5       12.17        5.97      1.74 o 
   5   3   5       10.00       14.17      2.38 o 
   6   3   5       15.19       17.84      3.13 o 
  -7   4   5        4.58        1.92      2.55 o 
  -6   4   5      111.25      106.64      6.75 o 
  -5   4   5        0.79       -0.23      1.19 o 
  -4   4   5       17.34       17.00      3.38 o 
  -3   4   5      115.82      110.59      3.75 o 
  -2   4   5       96.20       91.28      3.46 o 
  -1   4   5      621.79      639.30      9.38 o 
   0   4   5       37.99       40.61      2.15 o 
   1   4   5      250.23      244.15      7.21 o 
   2   4   5       19.40       18.87      4.08 o 
   3   4   5        1.01        1.45      1.33 o 
   4   4   5        2.04        3.41      2.27 o 
   5   4   5       12.39       17.20      2.51 o 
   6   4   5        5.29        3.66      2.11 o 
  -7   5   5        4.35        2.89      2.40 o 
  -6   5   5        8.88        1.54      2.33 o 
  -5   5   5       98.60       78.67      3.09 o 
  -4   5   5      104.80      118.19      3.60 o 
  -3   5   5        1.00        1.25      1.20 o 
  -2   5   5      244.50      266.36      6.25 o 
  -1   5   5        7.90        7.09      1.21 o 
   0   5   5        0.09        0.45      0.91 o 
   1   5   5       94.87       98.11      4.44 o 
   2   5   5        4.43        3.64      1.77 o 
   3   5   5       15.13       13.90      2.09 o 
   4   5   5       12.06        8.64      2.12 o 
   5   5   5       19.99       16.51      2.69 o 
   6   5   5        1.94        0.15      1.95 o 
  -7   6   5       14.45       21.87      3.56 o 
  -6   6   5       60.06       57.04      3.42 o 
  -5   6   5        4.32        2.19      1.56 o 
  -4   6   5      131.41      133.09      4.68 o 
  -3   6   5      271.34      287.31      6.84 o 
  -2   6   5        4.82        2.91      1.35 o 
  -1   6   5      339.08      327.24      7.23 o 
   0   6   5      246.62      236.34      5.99 o 
   1   6   5       68.24       73.53      7.38 o 
   2   6   5       20.46       11.29      2.25 o 
   3   6   5       47.69       50.64      6.88 o 
   4   6   5        0.28       -0.63      1.54 o 
   5   6   5        0.01        0.87      1.80 o 
   6   6   5        2.79        1.78      2.18 o 
  -7   7   5        0.03       -1.32      2.23 o 
  -6   7   5        7.06        5.59      1.96 o 
  -5   7   5       33.21       31.87      3.07 o 
  -4   7   5      160.65      157.93      5.17 o 
  -3   7   5      328.26      325.65      7.62 o 
  -2   7   5        9.93        7.37      1.72 o 
  -1   7   5        1.15       -0.34      1.31 o 
   0   7   5        8.67        7.69      1.59 o 
   1   7   5       21.55       17.95      2.10 o 
   2   7   5       48.31       39.75      4.17 o 
   3   7   5      104.61       97.13      6.50 o 
   4   7   5       16.34       19.82      5.01 o 
   5   7   5       17.45       16.48      3.51 o 
   6   7   5       33.46       29.97      3.68 o 
  -6   8   5      137.39      148.57      5.52 o 
  -5   8   5        6.79        9.21      2.19 o 
  -4   8   5       35.35       42.89      3.37 o 
  -3   8   5        4.72        4.44      1.79 o 
  -2   8   5        0.67        2.06      1.42 o 
  -1   8   5       13.22       13.06      1.94 o 
   0   8   5        7.27        4.70      1.71 o 
   1   8   5        3.08        2.03      1.41 o 
   2   8   5       82.77       79.59      4.67 o 
   3   8   5        9.60        7.24      2.73 o 
   4   8   5        3.48        3.76      4.49 o 
   5   8   5        2.02        1.73      2.69 o 
  -6   9   5       31.25       28.33      3.97 o 
  -5   9   5        1.63        0.05      1.78 o 
  -4   9   5       27.09       22.45      2.80 o 
  -3   9   5      583.33      594.66     16.18 o 
  -2   9   5      398.32      401.83      8.94 o 
  -1   9   5      156.33      164.83      7.60 o 
   0   9   5       35.45       34.15      2.69 o 
   1   9   5       31.68       37.24      5.86 o 
   2   9   5       30.34       22.27      3.38 o 
   3   9   5      124.69      126.27      7.15 o 
   4   9   5        2.55        0.71      2.36 o 
   5   9   5       17.06       19.41     11.42 o 
  -6  10   5        7.43        6.20      2.31 o 
  -5  10   5        0.34       -2.28      1.62 o 
  -4  10   5       54.34       47.80      5.07 o 
  -3  10   5      377.17      363.16      9.59 o 
  -2  10   5      259.65      255.22      7.21 o 
  -1  10   5       48.89       47.82      3.06 o 
   0  10   5        1.01        0.50      1.86 o 
   1  10   5       71.44       68.73      4.50 o 
   2  10   5       19.12       16.18      3.23 o 
   3  10   5       63.83       56.07      4.66 o 
   4  10   5        7.02        2.61      3.67 o 
  -5  11   5       10.02        5.32      2.30 o 
  -4  11   5        0.72       -0.71      1.66 o 
  -3  11   5        3.84       -0.74      1.68 o 
  -2  11   5      179.81      182.38      5.82 o 
  -1  11   5       16.62       10.99      2.80 o 
   0  11   5        1.12       -0.31      1.88 o 
   1  11   5       61.36       60.81      8.78 o 
   2  11   5       79.25       78.25      5.00 o 
   3  11   5       39.24       45.54      4.89 o 
   4  11   5        0.40       -1.25      2.33 o 
  -4  12   5       13.92       17.47      2.81 o 
  -3  12   5       25.56       20.17      2.73 o 
  -2  12   5       51.76       53.91      5.30 o 
  -1  12   5       10.88        8.76      4.65 o 
   0  12   5        6.74        6.13      2.53 o 
   1  12   5      105.36      105.19      5.89 o 
   2  12   5       80.09       77.33      5.22 o 
   3  12   5        5.79        5.24      2.77 o 
  -4  13   5        0.84       -0.10      2.04 o 
  -3  13   5       25.93       27.33      3.26 o 
  -2  13   5       20.33       27.18      4.26 o 
  -1  13   5       93.43       87.58      5.81 o 
   0  13   5      243.92      243.97      9.29 o 
   1  13   5      145.58      148.98      7.07 o 
   2  13   5        3.15        2.72      2.72 o 
  -2  14   5       67.08       68.16      6.02 o 
  -1  14   5       12.19       10.08      3.37 o 
   0  14   5        0.05       -1.90      2.49 o 
   1  14   5       82.26       97.93      6.02 o 
  -7   0   6        8.69        0.21      3.25 o 
  -6   0   6      300.00      275.78     12.95 o 
  -5   0   6      410.48      397.92     15.86 o 
  -4   0   6      160.12      159.69      5.97 o 
  -3   0   6        3.87        0.39      1.52 o 
  -2   0   6       88.69       83.69      5.59 o 
  -1   0   6       49.91       51.51      4.55 o 
   0   0   6      429.40      384.10     14.12 o 
   1   0   6       65.46       79.63      6.10 o 
   2   0   6       12.51       14.56      3.74 o 
   3   0   6      313.53      304.45      9.17 o 
   4   0   6      113.45      108.55      7.21 o 
   5   0   6       16.71       21.22      4.41 o 
   6   0   6        0.21        0.83      3.02 o 
  -7   1   6       62.60       72.98      4.82 o 
  -6   1   6        1.23       -1.16      1.94 o 
  -5   1   6       93.98       95.85      3.99 o 
  -4   1   6       15.57       15.15      2.97 o 
  -3   1   6      176.84      190.77      5.11 o 
  -2   1   6      170.98      170.69      4.86 o 
  -1   1   6       25.05       24.29      2.85 o 
   0   1   6        5.01        3.00      1.73 o 
   1   1   6        6.31        6.17      2.02 o 
   2   1   6      118.16      105.72      5.25 o 
   3   1   6      759.94      771.66     21.91 o 
   4   1   6      153.09      167.57     17.75 o 
   5   1   6        0.05       -1.24      1.90 o 
   6   1   6        1.10        3.80      3.84 o 
  -7   2   6       53.55       59.76      4.34 o 
  -6   2   6      110.77      107.20      5.50 o 
  -5   2   6       21.11       15.99      2.28 o 
  -4   2   6      307.38      311.37      9.14 o 
  -3   2   6       73.38       77.98      3.48 o 
  -2   2   6       14.30       18.10      2.02 o 
  -1   2   6      202.67      197.10      6.62 o 
   0   2   6       27.43       24.52      2.88 o 
   1   2   6        7.10        6.29      2.07 o 
   2   2   6        3.84        0.68      1.45 o 
   3   2   6       17.28       15.14      3.03 o 
   4   2   6       15.07       16.26      3.14 o 
   5   2   6        1.71        2.26      2.47 o 
   6   2   6        3.68        2.25      2.16 o 
  -7   3   6       46.65       51.70      7.20 o 
  -6   3   6       73.71       68.08      3.63 o 
  -5   3   6      106.15       81.32      3.76 o 
  -4   3   6       46.76       46.12      2.99 o 
  -3   3   6      159.37      162.99      6.30 o 
  -2   3   6       15.00       16.85      1.94 o 
  -1   3   6       50.31       48.79      3.14 o 
   0   3   6       12.51       12.06      1.64 o 
   1   3   6        3.48        2.33      1.38 o 
   2   3   6        4.59        0.07      1.71 o 
   3   3   6       66.55       60.48      4.42 o 
   4   3   6        0.14       -2.10      1.87 o 
   5   3   6        5.58        1.13      2.38 o 
  -7   4   6        1.30       -0.35      2.31 o 
  -6   4   6       91.25       92.66      5.09 o 
  -5   4   6       86.32       78.42      3.81 o 
  -4   4   6       42.61       40.05      4.43 o 
  -3   4   6       13.32       13.39      2.56 o 
  -2   4   6        1.02        1.57      1.71 o 
  -1   4   6        3.10       -0.42      1.12 o 
   0   4   6       39.84       40.94      2.46 o 
   1   4   6       13.33       13.93      1.95 o 
   2   4   6        2.28        4.02      2.03 o 
   3   4   6       34.29       37.04      4.00 o 
   4   4   6        6.46        5.32      2.64 o 
   5   4   6       13.85       15.57      3.59 o 
  -7   5   6       51.10       68.14      4.82 o 
  -6   5   6        2.50        2.97      2.39 o 
  -5   5   6      160.80      157.59      5.33 o 
  -4   5   6      554.95      554.44     11.21 o 
  -3   5   6       16.30       12.12      2.74 o 
  -2   5   6       59.49       56.93      3.80 o 
  -1   5   6      105.06      102.79      3.87 o 
   0   5   6       89.59       93.80      3.12 o 
   1   5   6       15.05       11.48      2.40 o 
   2   5   6        0.44        0.05      2.65 o 
   3   5   6       21.43       18.45      3.26 o 
   4   5   6        2.34        3.02      2.59 o 
   5   5   6       23.65       30.36      5.17 o 
  -6   6   6       52.10       63.31      5.35 o 
  -5   6   6       34.01       31.51      4.18 o 
  -4   6   6      523.24      518.25     10.80 o 
  -3   6   6      106.01      112.78      5.42 o 
  -2   6   6      136.08      124.06      4.39 o 
  -1   6   6      248.68      262.70      6.65 o 
   0   6   6       15.20       16.50      3.18 o 
   1   6   6      114.19      103.46      9.39 o 
   2   6   6      136.30      137.09      6.09 o 
   3   6   6        0.61        0.38      2.12 o 
   4   6   6       23.08       18.27      5.24 o 
   5   6   6        8.68        6.37      3.70 o 
  -6   7   6       16.57       16.96      3.58 o 
  -5   7   6        9.21        8.46      2.72 o 
  -4   7   6       19.50       13.82      2.89 o 
  -3   7   6        0.08       -1.19      1.46 o 
  -2   7   6       10.92       10.22      1.99 o 
  -1   7   6        9.88       11.32      2.04 o 
   0   7   6       52.65       55.07      3.09 o 
   1   7   6        3.98        3.82      1.92 o 
   2   7   6        1.14        0.46      2.04 o 
   3   7   6        0.17       -1.19      2.28 o 
   4   7   6        9.51        4.37      2.89 o 
   5   7   6        8.32       12.80      3.79 o 
  -6   8   6        0.46       -3.28      2.30 o 
  -5   8   6        0.00       -1.94      2.01 o 
  -4   8   6      130.88      128.28      6.15 o 
  -3   8   6        0.87       -0.40      1.64 o 
  -2   8   6        0.93        1.66      1.65 o 
  -1   8   6        0.12        0.53      1.44 o 
   0   8   6       16.99       18.98      2.40 o 
   1   8   6        0.00       -0.90      1.48 o 
   2   8   6        0.50       -2.41      1.88 o 
   3   8   6        6.50        6.74      3.94 o 
   4   8   6        0.10       -2.45      2.44 o 
  -5   9   6       29.77       36.75      4.49 o 
  -4   9   6       18.28       15.95      2.61 o 
  -3   9   6      135.53      126.71      4.95 o 
  -2   9   6       21.40       20.27      2.67 o 
  -1   9   6       14.68       18.56      2.50 o 
   0   9   6       44.22       51.16      3.76 o 
   1   9   6        0.68       -0.49      1.93 o 
   2   9   6        0.03       -2.18      2.11 o 
   3   9   6        0.87       -1.72      2.11 o 
   4   9   6        0.30       -3.57      2.71 o 
  -5  10   6       85.22       84.65      6.26 o 
  -4  10   6       33.27       27.38      3.22 o 
  -3  10   6        8.85        7.67      2.26 o 
  -2  10   6       38.32       38.70      4.76 o 
  -1  10   6        1.02        1.93      1.75 o 
   0  10   6        1.59        3.11      2.43 o 
   1  10   6      159.13      161.76      7.15 o 
   2  10   6       41.33       47.06      4.87 o 
   3  10   6        0.06        0.19      2.57 o 
  -4  11   6       54.05       54.76      4.23 o 
  -3  11   6        3.57        1.96      2.05 o 
  -2  11   6        6.84        6.87      2.11 o 
  -1  11   6        1.91        1.11      2.21 o 
   0  11   6      113.86      109.76      6.07 o 
   1  11   6       85.98       91.68      5.61 o 
   2  11   6       10.65        6.75      3.15 o 
   3  11   6        0.01       -0.50      2.59 o 
  -3  12   6        1.50       -1.33      2.30 o 
  -2  12   6       40.64       44.54      4.89 o 
  -1  12   6       58.35       63.65      5.92 o 
   0  12   6        5.73        8.51      2.96 o 
   1  12   6       35.90       47.82      7.01 o 
   2  12   6        3.44        2.24      2.94 o 
  -1  13   6        3.42        1.19      2.57 o 
   0  13   6       19.39       15.15      4.54 o 
  -6   1   7        0.01       -3.00      2.00 o 
  -5   1   7        0.14       -2.00      2.04 o 
  -4   1   7       42.74       45.32      4.41 o 
  -3   1   7      111.02      112.76      4.47 o 
  -2   1   7       36.16       38.81      4.21 o 
  -1   1   7        3.55        1.68      1.87 o 
   0   1   7       36.09       45.73      4.59 o 
   1   1   7        4.88        2.11      2.02 o 
   2   1   7        0.13       -2.70      2.03 o 
   3   1   7       60.05       64.26      5.95 o 
   4   1   7       35.28       39.43      5.54 o 
   5   1   7        0.00        1.78      4.87 o 
  -6   2   7        6.84        3.23      2.47 o 
  -5   2   7        0.57       -1.29      1.64 o 
  -4   2   7      359.95      361.30      9.17 o 
  -3   2   7       15.66       17.95      2.52 o 
  -2   2   7       26.16       23.39      3.61 o 
  -1   2   7       43.19       42.35      3.80 o 
   0   2   7      111.88      109.04      5.16 o 
   1   2   7       10.44        7.95      2.46 o 
   2   2   7        7.37        6.48      2.38 o 
   3   2   7        1.91        0.67      2.65 o 
   4   2   7        4.16       11.51      5.37 o 
   5   2   7        3.48       -2.10      4.38 o 
  -6   3   7       26.54       20.67      3.75 o 
  -5   3   7       40.09       37.93      3.47 o 
  -4   3   7        2.05       -0.72      1.56 o 
  -3   3   7      132.62      125.71      5.85 o 
  -2   3   7        2.28       -0.30      1.70 o 
  -1   3   7       47.31       44.50      3.55 o 
   0   3   7       15.18       18.40      2.85 o 
   1   3   7        4.18        1.93      2.24 o 
   2   3   7        0.16       -0.68      1.97 o 
   3   3   7        5.02        2.19      3.90 o 
   4   3   7       10.99        6.69      5.01 o 
  -6   4   7       10.64       11.64      3.18 o 
  -5   4   7       16.94       22.60      2.96 o 
  -4   4   7        0.92        0.39      1.94 o 
  -3   4   7       15.36       15.22      2.97 o 
  -2   4   7       17.68       14.08      7.89 o 
  -1   4   7        2.37        1.22      1.87 o 
   0   4   7       80.20       76.08      4.45 o 
   1   4   7        3.16       -0.32      2.01 o 
   2   4   7       33.79       46.72      4.78 o 
   3   4   7        0.03        1.11      3.27 o 
   4   4   7        0.01       -0.37      4.24 o 
  -6   5   7        3.08       -0.55      2.27 o 
  -5   5   7       20.26       15.79      3.59 o 
  -4   5   7       21.94       19.41      2.78 o 
  -3   5   7       34.18       39.07      4.21 o 
  -2   5   7       14.35       13.64      3.06 o 
  -1   5   7       83.88       94.78      5.16 o 
   0   5   7        1.93        3.30      2.21 o 
   1   5   7        2.47       -0.25      1.81 o 
   2   5   7        6.41        4.06      3.60 o 
   3   5   7        7.14        7.57      4.11 o 
   4   5   7        2.67        2.24      4.13 o 
  -6   6   7        3.59        2.34      2.56 o 
  -5   6   7       36.14       42.21      5.12 o 
  -4   6   7       18.54       14.64      2.59 o 
  -3   6   7        3.98        4.73      2.55 o 
  -2   6   7       71.53       78.51      4.86 o 
  -1   6   7       24.84       27.30      3.71 o 
   0   6   7       42.04       39.09      4.15 o 
   1   6   7       28.43       36.29      6.48 o 
   2   6   7       38.33       41.79      6.76 o 
   3   6   7        3.86       -0.55      3.28 o 
   4   6   7        1.57       -3.29      5.19 o 
  -5   7   7        1.05        1.83      2.42 o 
  -4   7   7       28.19       17.37      3.47 o 
  -3   7   7       87.81       88.40     10.08 o 
  -2   7   7      167.32      192.49     10.71 o 
  -1   7   7        6.16        8.03      2.62 o 
   0   7   7       16.79       10.58      6.03 o 
   1   7   7        9.94       10.87      2.87 o 
   2   7   7        0.29       -0.64      2.11 o 
   3   7   7       14.53       14.80      3.87 o 
  -5   8   7       71.74       79.82      6.66 o 
  -4   8   7        0.04       -2.28      2.28 o 
  -3   8   7       41.47       53.27      5.06 o 
  -2   8   7       27.51       34.62      4.20 o 
  -1   8   7        2.10        2.18      2.28 o 
   0   8   7        9.82       10.06      2.84 o 
   1   8   7       10.42       14.47      3.28 o 
   2   8   7        4.25        1.34      2.47 o 
   3   8   7        7.19        4.96      4.73 o 
  -4   9   7        2.85        0.89      2.50 o 
  -3   9   7        6.70        7.11      2.85 o 
  -2   9   7      134.54      146.28      6.92 o 
  -1   9   7      100.15      104.26      5.82 o 
   0   9   7       21.15       21.48      2.85 o 
   1   9   7        5.54        5.27      2.75 o 
   2   9   7        6.56        4.01      2.79 o 
  -3  10   7       18.70       21.32      3.93 o 
  -2  10   7      204.08      216.71      8.62 o 
  -1  10   7      207.18      220.01      8.54 o 
   0  10   7        9.28        7.50      4.38 o 
   1  10   7        2.87        3.40      2.67 o 
   2  10   7       12.19       11.92      3.69 o 
  -2  11   7       19.53       29.78      4.37 o 
  -1  11   7       25.95       22.97      4.03 o 
   0  11   7        5.66        4.53      2.91 o 
  -5   0   8      145.53      139.60      9.89 o 
  -4   0   8      266.23      260.02     13.59 o 
  -3   0   8       55.47       59.30      7.46 o 
  -2   0   8       33.70       35.77      5.31 o 
  -1   0   8       69.94       60.40      5.75 o 
   0   0   8       49.23       64.26      7.22 o 
   1   0   8       20.63       19.38      4.66 o 
   2   0   8       13.67       23.62      5.91 o 
   3   0   8        0.17       -2.14      3.94 o 
  -5   1   8        4.29        1.95      2.57 o 
  -4   1   8        0.32       -0.99      2.09 o 
  -3   1   8        1.24        0.66      1.74 o 
  -2   1   8       16.88       14.67      6.32 o 
  -1   1   8       22.40       28.49      5.09 o 
   0   1   8        2.82        0.24      2.06 o 
   1   1   8        3.64        1.61      2.17 o 
   2   1   8       11.91       18.79      3.70 o 
   3   1   8       45.00       45.67     11.08 o 
  -5   2   8       15.68       15.49      3.46 o 
  -4   2   8        8.87       12.51      2.50 o 
  -3   2   8       60.91       56.19      3.89 o 
  -2   2   8       61.57       61.08      4.70 o 
  -1   2   8       24.73       24.79      3.44 o 
   0   2   8       29.03       25.17      3.55 o 
   1   2   8        4.30        2.61      2.27 o 
   2   2   8        0.11       -1.19      2.40 o 
   3   2   8        0.31        0.57      3.05 o 
  -5   3   8       38.20       37.90      4.78 o 
  -4   3   8       23.98       24.44      3.05 o 
  -3   3   8        0.14        0.51      1.81 o 
  -2   3   8       39.91       46.85      8.45 o 
  -1   3   8        6.62        7.39      2.65 o 
   0   3   8       15.02       18.56      3.19 o 
   1   3   8        0.81       -2.93      1.96 o 
   2   3   8        3.78       -0.02      2.57 o 
   3   3   8        0.29       -1.42      3.68 o 
  -5   4   8       47.26       51.36      4.51 o 
  -4   4   8       92.42       89.94      4.52 o 
  -3   4   8       65.39       64.24      4.98 o 
  -2   4   8        0.86        1.52      2.18 o 
  -1   4   8        3.42        2.11      2.15 o 
   0   4   8        1.02        0.46      3.14 o 
   1   4   8       10.01       13.40      3.25 o 
   2   4   8        1.36       -2.26      2.55 o 
   3   4   8        4.22        0.14      2.92 o 
  -5   5   8        0.11       -1.68      1.90 o 
  -4   5   8       56.32       63.93      4.59 o 
  -3   5   8      250.19      277.23     14.28 o 
  -2   5   8       50.60       65.17      5.48 o 
  -1   5   8        0.01       -2.09      1.91 o 
   0   5   8       35.42       31.63      4.62 o 
   1   5   8       22.96       24.20      5.77 o 
   2   5   8        0.09       -3.72      2.51 o 
  -4   6   8        1.51        1.96      2.21 o 
  -3   6   8       72.67       82.41      5.43 o 
  -2   6   8       28.46       22.63      3.80 o 
  -1   6   8       40.33       40.73      4.74 o 
   0   6   8       38.38       46.03      4.89 o 
   1   6   8        7.43        2.40      3.39 o 
   2   6   8       20.24       22.45      5.63 o 
  -4   7   8       13.11       16.57      5.37 o 
  -3   7   8       53.97       59.76      5.64 o 
  -2   7   8        5.17        4.27      2.77 o 
  -1   7   8        6.59       10.09      3.11 o 
   0   7   8        7.36       10.19      3.77 o 
   1   7   8        4.90        8.56      3.03 o 
  -3   8   8       50.12       59.53      6.83 o 
  -2   8   8        4.43        0.41      2.51 o 
  -1   8   8        6.08        9.03      3.55 o 
   0   8   8        0.52        0.77      2.39 o 
   1   8   8       15.12       18.64      5.79 o 
  -1   9   8        0.59       -1.32      2.40 o 
  -3   1   9       42.32       52.77      5.41 o 
  -2   1   9       37.41       48.68      4.98 o 
  -1   1   9        4.99        1.68      3.16 o 
   0   1   9        0.05        0.07      2.17 o 
   1   1   9        1.08       -0.53      3.04 o 
  -3   2   9       83.52       80.47      4.44 o 
  -2   2   9        1.02        1.63      2.44 o 
  -1   2   9        3.43       -1.06      3.44 o 
   0   2   9        7.35        2.84      3.69 o 
   1   2   9       13.79       13.62      3.46 o 
  -3   3   9       16.22       18.20      3.38 o 
  -2   3   9       28.91       30.83      7.80 o 
  -1   3   9        0.29        0.74      3.61 o 
   0   3   9       13.75        9.09      4.41 o 
   1   3   9       14.53       19.26      3.72 o 
  -2   4   9        4.03        5.02      4.34 o 
  -1   4   9        0.46        0.85      2.46 o 
   0   4   9        0.70        0.62      3.81 o 
  -1   5   9       10.44       12.19      3.58 o 
                                                 
